# Supplementary material for: Self-organized metabotyping of obese individuals identifies clusters responding differently to bariatric surgery
Source: PLoS One. 2023 Mar 2;18(3):e0279335. doi: 10.1371/journal.pone.0279335 (PMC9980823; doi:10.1371/journal.pone.0279335)
Supplement: S1 Table — A. Differentially significant genes in liver tissue among the 5 SOM clusters (metabotypes). ENSGeneID: Ensemble Gene ID Identifier, MeanCluster: Mean gene expression in a particular cluster, padj: Log Ratio Test adjusted p value, as calculated by DESeq2. B. Differentially significant genes in mesenteric adipose tissue among the 5 SOM clusters (metabotypes). ENSGeneID: Ensemble Gene ID Identifier, MeanCluster: Mean gene expression in a particular cluster, padj: Log Ratio Test adjusted p value, as calculated by DESeq2. C. Differentially significant genes in subcutaneous adipose tissue among the 5 SOM clusters (metabotypes). ENSGeneID: Ensemble Gene ID Identifier, MeanCluster: Mean gene expression in a particular cluster, padj: Log Ratio Test adjusted p value, as calculated by DESeq2. (XLSX) [file pone.0279335.s016.xlsx]

## Sheet: Sheet1
ENSGeneID	OfficialGeneSymbol	MeanCluster1	MeanCluster2	MeanCluster3	MeanCluster4	MeanCluster5	padj
ENSG00000004846	ABCB5	2.29411764705882	7.20689655172414	7.2	5.27777777777778	4.64705882352941	0.0266576104197215
ENSG00000004948	CALCR	18.7058823529412	25	29.52	14.8888888888889	23.7058823529412	0.00277784070660397
ENSG00000006071	ABCC8	40.7647058823529	29.6896551724138	30	27.8333333333333	36.5882352941176	0.00054718200277068
ENSG00000006747	SCIN	41.6470588235294	32.2413793103448	46.48	29.7222222222222	34.9411764705882	0.0478194561577607
ENSG00000007001	UPP2	58.6470588235294	48.8620689655172	57.44	45.2777777777778	59.1764705882353	0.00114697968989982
ENSG00000007174	DNAH9	68.4117647058823	53.2413793103448	53.52	33.1111111111111	60.5882352941176	0.00189729386941586
ENSG00000008056	SYN1	63.7647058823529	54.448275862069	53.56	40.1666666666667	43.3529411764706	0.0136154351404712
ENSG00000010671	BTK	44.7058823529412	53.1034482758621	55	47	67.6470588235294	0.00935407618695403
ENSG00000010932	FMO1	44	58.1724137931034	42.28	54.6111111111111	52	0.025883444391595
ENSG00000011083	SLC6A7	22.4705882352941	25.8620689655172	33.56	21.9444444444444	21.6470588235294	0.0263282558257831
ENSG00000011422	PLAUR	46.1176470588235	53.3103448275862	66.8	39.0555555555556	56.9411764705882	0.0230596968607695
ENSG00000013725	CD6	48.2352941176471	51.7586206896552	60.24	51	54.4705882352941	0.000670291830941357
ENSG00000016490	CLCA1	20.5294117647059	11.5172413793103	20.92	18.2222222222222	9.88235294117647	0.00205742478265914
ENSG00000022556	NLRP2	60.1764705882353	46.7586206896552	56.72	51.6666666666667	55.5294117647059	4.34034982752455e-05
ENSG00000027869	SH2D2A	41.3529411764706	53.2758620689655	58.56	60.7222222222222	50.9411764705882	0.0121244403282922
ENSG00000029534	ANK1	48.0588235294118	58.8965517241379	52.6	54.6111111111111	49.8823529411765	0.0379168711550456
ENSG00000042493	CAPG	48.7647058823529	49.1379310344828	67.04	43	56.8823529411765	0.0230596968607695
ENSG00000043591	ADRB1	41.5882352941176	55.448275862069	55.76	52.4444444444444	59.8823529411765	0.00542973862433424
ENSG00000044574	HSPA5	55.8823529411765	64.551724137931	37.12	47.2777777777778	62.9411764705882	0.0275328144791646
ENSG00000050165	DKK3	63.5294117647059	55.2758620689655	47.68	55.1111111111111	47.2941176470588	0.0122959186240445
ENSG00000050730	TNIP3	35.1764705882353	24.551724137931	32.64	25.6666666666667	35.2352941176471	0.0123993044996078
ENSG00000052344	PRSS8	62.1176470588235	52.2068965517241	49.68	50.0555555555556	56.3529411764706	0.000438247345522334
ENSG00000053747	LAMA3	60.8235294117647	52.3448275862069	55.96	54.1666666666667	43.8235294117647	0.000896203814424537
ENSG00000053918	KCNQ1	52.3529411764706	59.4137931034483	54.92	39.6111111111111	57.1764705882353	0.0137810274762346
ENSG00000054179	ENTPD2	56.6470588235294	47.5172413793103	59.8	51.4444444444444	53.4705882352941	0.00014248756032241
ENSG00000055118	KCNH2	31.4117647058824	41.9310344827586	51.44	49.5555555555556	54.7647058823529	0.00773860490860519
ENSG00000056291	NPFFR2	5	5.31034482758621	9.08	7.22222222222222	6.17647058823529	0.0262952847938464
ENSG00000057657	PRDM1	51	46.9310344827586	58.04	50.9444444444444	63.2352941176471	0.00834402519365742
ENSG00000058085	LAMC2	60.2941176470588	58.551724137931	54.96	44.3333333333333	39.4705882352941	0.000128646176973397
ENSG00000058335	RASGRF1	50.3529411764706	58.4827586206897	54.2	38.2222222222222	44.9411764705882	0.0228827579961561
ENSG00000060140	STYK1	42.3529411764706	30.2758620689655	39.68	41.0555555555556	30.4705882352941	2.82842797401164e-05
ENSG00000060718	COL11A1	35.2352941176471	43.8965517241379	42.76	31.9444444444444	51.0588235294118	0.0194104164277363
ENSG00000062524	LTK	44.0588235294118	51.551724137931	58.8	59.2222222222222	52.4117647058824	0.00168203517434317
ENSG00000063180	CA11	55.1764705882353	52.551724137931	50.4	60.7777777777778	50.2941176470588	0.0393648525006264
ENSG00000064547	LPAR2	49.3529411764706	55.6896551724138	58.8	43.8333333333333	56.3529411764706	0.0207505566409652
ENSG00000064787	BCAS1	26.7647058823529	31.3448275862069	35.92	25.5	36.7647058823529	0.000621253164897171
ENSG00000065675	PRKCQ	55.7058823529412	44.2758620689655	65.28	51.1111111111111	52.2352941176471	0.0101394147453357
ENSG00000066032	CTNNA2	8.82352941176471	8.3448275862069	13.96	3.72222222222222	6.94117647058824	0.0409991568079341
ENSG00000067842	ATP2B3	27.6470588235294	34.7931034482759	37.48	29.2222222222222	28.5294117647059	0.00937689468130894
ENSG00000069018	TRPC7	5.05882352941176	8.68965517241379	12.68	5.94444444444444	2.76470588235294	0.00143986642288811
ENSG00000069812	HES2	3.58823529411765	10.0689655172414	16.76	5.94444444444444	10.1764705882353	0.0331437527041267
ENSG00000070081	NUCB2	47	66.4827586206897	43.88	48.1666666666667	57.6470588235294	0.0228827579961561
ENSG00000070526	ST6GALNAC1	49.4117647058824	53.8620689655172	50.64	47.7222222222222	55	0.000407264173362336
ENSG00000070882	OSBPL3	56.4705882352941	46.4137931034483	52.28	54.8333333333333	63	0.0123621230103346
ENSG00000070915	SLC12A3	28.8823529411765	41.2758620689655	51	31.6666666666667	39.2941176470588	0.0365806334224202
ENSG00000071539	TRIP13	52	45	53.72	59.9444444444444	62.3529411764706	0.00516346230212968
ENSG00000072195	SPEG	52.5294117647059	61.6896551724138	48.52	50.3888888888889	51.1176470588235	0.031404300291868
ENSG00000072952	MRVI1	61.1764705882353	54.448275862069	43.28	48.8333333333333	64.1764705882353	0.044072823142481
ENSG00000074047	GLI2	44.7058823529412	51.1724137931034	61.08	58.0555555555556	50.2941176470588	0.0277917958951475
ENSG00000075461	CACNG4	38.7647058823529	49.448275862069	54.32	55.5	41.5294117647059	0.0404763815418908
ENSG00000075673	ATP12A	13.0588235294118	12.6896551724138	17.92	5.27777777777778	5.94117647058824	0.0442186249064831
ENSG00000077522	ACTN2	49.0588235294118	42.2758620689655	50.56	45.9444444444444	47.4117647058824	0.00119103355834257
ENSG00000078295	ADCY2	11.4705882352941	12.7586206896552	19.44	10.8333333333333	7.94117647058824	7.99449634162293e-05
ENSG00000079112	CDH17	39.5294117647059	48.8275862068966	46.24	37.7222222222222	43.7058823529412	0.0492703997942749
ENSG00000079435	LIPE	52.9411764705882	59.3793103448276	59.64	30.0555555555556	59.8235294117647	0.00142435586753299
ENSG00000079689	SCGN	45.8823529411765	65.5862068965517	49.48	52.4444444444444	47.5294117647059	0.00780889571269883
ENSG00000079691	CARMIL1	53.2941176470588	52.551724137931	57.4	50.5555555555556	52.7058823529412	0.0197344182778551
ENSG00000080224	EPHA6	34.7647058823529	49.551724137931	47.2	45.3888888888889	43.3529411764706	0.00323289156665738
ENSG00000081248	CACNA1S	15.5882352941176	23.8620689655172	32.76	15.3888888888889	27.5294117647059	0.000128646176973397
ENSG00000081853	PCDHGA2	33.8235294117647	50	69.36	58.5	50.5294117647059	0.0262686376153812
ENSG00000082458	DLG3	61.1764705882353	47.551724137931	60	33.7222222222222	67.3529411764706	0.00345037470339275
ENSG00000083857	FAT1	55.7058823529412	54.5862068965517	49.92	61.4444444444444	46.2941176470588	0.000645228248424364
ENSG00000084636	COL16A1	61	51.8275862068966	57.84	51.2777777777778	44.8235294117647	0.00446555351417706
ENSG00000084693	AGBL5	51	70.8620689655172	38.64	45.9444444444444	56.2352941176471	0.0404956171204588
ENSG00000086288	NME8	23.4705882352941	43.3793103448276	43.88	28.3888888888889	34.2352941176471	0.0255734419293753
ENSG00000086548	CEACAM6	14.6470588235294	9.68965517241379	17.56	10.7222222222222	12.8823529411765	0.000974154986835347
ENSG00000089250	NOS1	52.8235294117647	51.8275862068966	47.8	63	55.3529411764706	0.0012217105722705
ENSG00000089356	FXYD3	39.8235294117647	42.1034482758621	54.12	59.2777777777778	55.2352941176471	0.0099955651835589
ENSG00000089558	KCNH4	33.2941176470588	53.448275862069	57.72	50.6111111111111	46.2941176470588	0.0167742711397359
ENSG00000090861	AARS	55.0588235294118	49.2413793103448	59.76	43.6666666666667	60.4117647058824	0.0302017991213725
ENSG00000091128	LAMB4	48.4705882352941	40.4137931034483	50.76	42.6111111111111	31.7058823529412	0.0228827579961561
ENSG00000092054	MYH7	23.2941176470588	23.5862068965517	42.76	28.9444444444444	12.4117647058824	2.54896183928561e-09
ENSG00000092096	SLC22A17	51.1764705882353	57.7241379310345	55.68	48.1666666666667	51.0588235294118	0.0416988003726318
ENSG00000092853	CLSPN	38	48.7586206896552	56.04	47.8888888888889	54.9411764705882	0.00878194945108479
ENSG00000095587	TLL2	48.0588235294118	45	64.76	53.6111111111111	38.4117647058824	2.60757340627165e-05
ENSG00000096006	CRISP3	5.11764705882353	6.89655172413793	16.84	10.3888888888889	9.23529411764706	0.047984922725859
ENSG00000096060	FKBP5	65.6470588235294	46.5172413793103	53.12	45.6111111111111	62.1764705882353	0.0359533456496903
ENSG00000096996	IL12RB1	43.1176470588235	54.6896551724138	67.92	49.7222222222222	44.6470588235294	0.013203371921265
ENSG00000099953	MMP11	55.4705882352941	56.8275862068966	52.08	40.7222222222222	61.4705882352941	0.0460635481640289
ENSG00000100100	PIK3IP1	46	51.2758620689655	63.56	52.7222222222222	50.8235294117647	0.0351536882565321
ENSG00000100253	MIOX	61.5294117647059	48.2068965517241	41.24	61.3888888888889	64.1764705882353	0.0165049947947137
ENSG00000100346	CACNA1I	33.4117647058824	48.1379310344828	49.92	44.4444444444444	49.8235294117647	0.00542973862433424
ENSG00000100351	GRAP2	54.4117647058824	47.2758620689655	61.84	49.4444444444444	55.2352941176471	0.0443973975661372
ENSG00000100373	UPK3A	12.1176470588235	11.0689655172414	22.96	15.0555555555556	9.70588235294118	0.0400635811115711
ENSG00000100884	CPNE6	49.1764705882353	48.1034482758621	56.72	49.8888888888889	66.1176470588235	0.00204826722782268
ENSG00000100968	NFATC4	54.4705882352941	56.6551724137931	51.44	51	52.8235294117647	0.0371555411233469
ENSG00000101057	MYBL2	40.8823529411765	50.9310344827586	56.04	35.6111111111111	55.4117647058824	0.00584920558732013
ENSG00000101144	BMP7	4.11764705882353	4.86206896551724	7.44	3.55555555555556	4.70588235294118	0.0323830516030268
ENSG00000101280	ANGPT4	51.5294117647059	51.5862068965517	53.56	48.8888888888889	57.3529411764706	0.024642217718136
ENSG00000101311	FERMT1	67.7058823529412	51.1724137931034	51.36	51.7777777777778	48.2352941176471	0.0300113759388453
ENSG00000101405	OXT	59.5882352941176	57.3793103448276	49.48	48.6111111111111	51.8823529411765	0.0036848135923526
ENSG00000101842	VSIG1	21.3529411764706	13.1724137931034	23.56	19.7777777777778	10.9411764705882	0.00446555351417706
ENSG00000102001	CACNA1F	43.2352941176471	47.6551724137931	53.64	48.8888888888889	54.0588235294118	0.044072823142481
ENSG00000102174	PHEX	45.8235294117647	46.8620689655172	45.4	31.9444444444444	37	0.00029502009327688
ENSG00000102195	GPR50	1	6.44827586206897	7.76	8.72222222222222	6.58823529411765	0.0398039068871481
ENSG00000102290	PCDH11X	16.6470588235294	16.6896551724138	29.52	33.4444444444444	20.2941176470588	0.0471734658505429
ENSG00000102313	ITIH6	13.9411764705882	13.0344827586207	21.44	13.7777777777778	17.8235294117647	0.00846201690923528
ENSG00000102385	DRP2	8.41176470588235	19.9310344827586	17.56	10.7222222222222	20.5294117647059	0.0236214922530298
ENSG00000103375	AQP8	46.2941176470588	44.7586206896552	40.8	56.3333333333333	55.1176470588235	0.0471422423252824
ENSG00000103534	TMC5	58.7058823529412	47.0689655172414	60.24	58.4444444444444	44.1176470588235	0.00725889759771643
ENSG00000103723	AP3B2	36.0588235294118	29.551724137931	38.72	31.7222222222222	34.2941176470588	0.000901510729314979
ENSG00000103832	GOLGA8UP	14.1764705882353	22.6206896551724	30.96	19.9444444444444	16.8823529411765	0.0343991792631724
ENSG00000104237	RP1	44.8235294117647	40.2413793103448	45.76	51.5	39.1764705882353	0.0471734658505429
ENSG00000104413	ESRP1	48.7647058823529	57	53.44	60.8888888888889	44.5294117647059	0.00140182270221584
ENSG00000104856	RELB	47.5882352941176	61.3793103448276	42.56	58	57.2941176470588	0.0178696859741137
ENSG00000105219	CNTD2	52.8823529411765	56.5172413793103	54.28	49.1111111111111	52.4705882352941	0.000407264173362336
ENSG00000105261	OVOL3	59.6470588235294	48.2758620689655	51.92	49.4444444444444	62.8823529411765	0.0393723225797222
ENSG00000105278	ZFR2	33.1764705882353	21.7241379310345	41.68	32.2777777777778	21.7647058823529	0.000983481625076389
ENSG00000105376	ICAM5	28.0588235294118	46.7586206896552	49.44	50.7222222222222	57.3529411764706	2.46808357220394e-05
ENSG00000105409	ATP1A3	23.5882352941176	31.1724137931034	44.28	40.2777777777778	31.7058823529412	0.0013917970102841
ENSG00000105499	PLA2G4C	43.7058823529412	50.4827586206897	67.08	67.2222222222222	33.9411764705882	0.000128646176973397
ENSG00000105851	PIK3CG	43.2352941176471	57.5862068965517	51.52	46.8888888888889	66.7058823529412	0.0232902112628932
ENSG00000106537	TSPAN13	51.6470588235294	49.7931034482759	58.76	42.6666666666667	65.4117647058823	0.000867757206493518
ENSG00000106541	AGR2	34.5882352941176	35	32.52	22.7222222222222	30.6470588235294	0.0374440645396268
ENSG00000108018	SORCS1	59.8823529411765	59.3103448275862	46.8	49.5	39	0.0188802309959225
ENSG00000108107	RPL28	67.5882352941177	54.1724137931034	40.32	40.6666666666667	71.2352941176471	0.0142665175577696
ENSG00000108352	RAPGEFL1	47.9411764705882	53.2413793103448	53.28	58.3333333333333	54.7058823529412	0.0264649980689782
ENSG00000108684	ASIC2	8.58823529411765	14.5862068965517	13.16	8.44444444444444	8.05882352941176	0.0425014503957947
ENSG00000108797	CNTNAP1	44.1176470588235	54.9655172413793	53.84	51.8333333333333	61.6470588235294	0.0468667787420744
ENSG00000108852	MPP2	34.1764705882353	48.1034482758621	60.36	42.1666666666667	47.7647058823529	0.000342640829959115
ENSG00000109061	MYH1	31.8235294117647	34.8620689655172	37.92	36.8888888888889	45.2941176470588	0.0393723225797222
ENSG00000109158	GABRA4	24.9411764705882	10.8620689655172	22.24	17.6111111111111	19.0588235294118	0.0397902470096534
ENSG00000109452	INPP4B	55.8823529411765	49.5862068965517	56.16	54	53.3529411764706	0.00460605014401595
ENSG00000109846	CRYAB	43.8235294117647	43.551724137931	64.84	57.2222222222222	59.5294117647059	0.0331437527041267
ENSG00000109944	JHY	52.6470588235294	50.7586206896552	55.44	53.7777777777778	49.7058823529412	0.0133614733514993
ENSG00000110427	KIAA1549L	38.4705882352941	48.2758620689655	46.16	42.8333333333333	51.7647058823529	0.0209864300052692
ENSG00000110786	PTPN5	15.8823529411765	15.6206896551724	19.36	13.8333333333333	14.4705882352941	0.0444873813828345
ENSG00000111087	GLI1	39	62.1724137931034	56.12	46.6111111111111	56.6470588235294	0.0175041025120775
ENSG00000111319	SCNN1A	52	48.1724137931034	55.64	54.8333333333333	59.5294117647059	0.0209864300052692
ENSG00000111432	FZD10	4.47058823529412	6.62068965517241	10.64	3.88888888888889	1.76470588235294	0.0359533456496903
ENSG00000111783	RFX4	19.3529411764706	20.0689655172414	25.92	16	16.1764705882353	0.010267148744485
ENSG00000111859	NEDD9	59.5882352941176	52.2413793103448	63.28	38.7777777777778	50.7647058823529	0.0350583778635232
ENSG00000112164	GLP1R	14.5882352941176	15.8275862068966	27.88	7.11111111111111	10	2.60757340627165e-05
ENSG00000112280	COL9A1	19.9411764705882	23.3793103448276	31.84	19.8888888888889	20.5882352941176	0.0473127257593444
ENSG00000112379	ARFGEF3	48.8235294117647	51.2413793103448	45.36	57.9444444444444	69.2941176470588	0.0351536882565321
ENSG00000112812	PRSS16	45.4705882352941	51.6896551724138	45.88	53.5555555555556	45.4705882352941	7.99449634162293e-05
ENSG00000113263	ITK	58.5294117647059	53.3448275862069	53.08	48.7222222222222	54.4117647058824	0.0262952847938464
ENSG00000113303	BTNL8	44.7058823529412	44.7586206896552	49.72	39.7222222222222	49.5882352941176	0.0372152101086295
ENSG00000114270	COL7A1	56.4117647058824	53.2068965517241	57.56	48.8333333333333	50.0588235294118	2.93157511152586e-05
ENSG00000114529	C3orf52	66.7058823529412	48.3103448275862	54	53.9444444444444	47.9411764705882	0.0432787104246157
ENSG00000114805	PLCH1	52	54.7241379310345	55.52	51.7222222222222	45.6470588235294	3.13622180968794e-07
ENSG00000115085	ZAP70	60.5882352941176	51.3793103448276	52.84	55.8888888888889	48.4705882352941	0.0290232854932519
ENSG00000115155	OTOF	30.4705882352941	21.9655172413793	35.72	29.8333333333333	30.8235294117647	0.00264749942846821
ENSG00000115221	ITGB6	51.2941176470588	56.3793103448276	59.72	43.5	52.2352941176471	0.00014248756032241
ENSG00000115593	SMYD1	4.41176470588235	5.06896551724138	8.64	2.61111111111111	5.05882352941176	0.0444137093041827
ENSG00000115596	WNT6	36.9411764705882	44.8275862068966	38.88	38.8333333333333	51.6470588235294	0.0471703235400007
ENSG00000115705	TPO	18.5882352941176	26.7241379310345	40.56	32.7777777777778	19.8235294117647	0.000238109480556884
ENSG00000116254	CHD5	38.3529411764706	38.7931034482759	50.04	47.1666666666667	29.8235294117647	0.0290232854932519
ENSG00000116299	KIAA1324	45.9411764705882	46.4137931034483	56	62.1111111111111	54.1764705882353	1.35194128398342e-06
ENSG00000117322	CR2	23.4117647058824	31.4827586206897	45.48	24.2222222222222	36.7647058823529	0.00410777036668165
ENSG00000117425	PTCH2	45.8235294117647	57.448275862069	45.84	56.6111111111111	62.4117647058824	0.0334776238300113
ENSG00000117691	NENF	51.2941176470588	49.448275862069	60.68	50.1111111111111	55.6470588235294	0.0471422423252824
ENSG00000117834	SLC5A9	39.9411764705882	54.8275862068966	64.92	55.5	45.8823529411765	0.0465905966065633
ENSG00000118156	ZNF541	51.3529411764706	51	51.84	54.7222222222222	30.7647058823529	0.00741152920454153
ENSG00000118160	SLC8A2	19.2352941176471	37.5862068965517	38.96	25.7222222222222	24.2352941176471	0.00618824490264177
ENSG00000118194	TNNT2	52	56.4137931034483	58.6	47.7777777777778	42.4117647058824	0.00136486314516119
ENSG00000118322	ATP10B	47.2941176470588	51.1034482758621	60.84	45.2222222222222	61.7647058823529	0.000339718183926454
ENSG00000118729	CASQ2	48.3529411764706	36.0689655172414	38.2	33.0555555555556	35.5294117647059	0.00229035762853381
ENSG00000119457	SLC46A2	54	52.8620689655172	59.44	51.1666666666667	47.8235294117647	0.0425974776489745
ENSG00000119523	ALG2	57.9411764705882	67.7931034482759	32.96	52.7222222222222	55.7058823529412	0.0412119194115344
ENSG00000119866	BCL11A	42.3529411764706	56.551724137931	61.68	42.2777777777778	59.2941176470588	0.00014248756032241
ENSG00000119913	TECTB	55.5294117647059	48.9310344827586	55.6	56	53.5294117647059	8.95848468522167e-05
ENSG00000120251	GRIA2	14.7647058823529	10.8620689655172	15.6	5.33333333333333	10.7058823529412	0.0174545705671174
ENSG00000120262	CCDC170	61.7647058823529	47.6896551724138	63.08	48.6666666666667	46.1764705882353	0.000278155952690311
ENSG00000120471	TP53AIP1	49.9411764705882	42.9655172413793	59.96	60.5	45.8235294117647	0.00310406915969672
ENSG00000120903	CHRNA2	42.1764705882353	47.8965517241379	50.2	47.5	43.5882352941176	0.0473127257593444
ENSG00000121101	TEX14	52.7058823529412	42.4827586206897	59.56	57.2222222222222	60.2352941176471	0.0109559559364623
ENSG00000121152	NCAPH	57	49.551724137931	58.2	45.4444444444444	52.1764705882353	0.0213031534314451
ENSG00000121211	MND1	22.1176470588235	31.6551724137931	37.52	35.0555555555556	14.4705882352941	0.0133614733514993
ENSG00000121753	ADGRB2	43.5882352941176	54.3793103448276	60	43.6666666666667	44.4117647058824	0.00516346230212968
ENSG00000121904	CSMD2	50.2941176470588	59.5172413793103	47.16	60.3333333333333	48.5294117647059	0.00537890713693678
ENSG00000122367	LDB3	42.1176470588235	47.3793103448276	55.56	67.2222222222222	57.7647058823529	0.0228827579961561
ENSG00000122375	OPN4	2.94117647058824	2.89655172413793	6.92	1.05555555555556	1.94117647058824	0.0204413610231669
ENSG00000122691	TWIST1	29.6470588235294	32.0689655172414	45.88	35.0555555555556	32.2941176470588	0.0269397953509612
ENSG00000123689	G0S2	61.0588235294118	61.1724137931034	45.4	45.3888888888889	53.3529411764706	0.0263282558257831
ENSG00000124134	KCNS1	52.6470588235294	47.5172413793103	52.2	40.2777777777778	44.2941176470588	0.0166753820417675
ENSG00000124334	IL9R	13.9411764705882	29.2068965517241	30.32	22.7222222222222	28.4117647058824	0.0204413610231669
ENSG00000124467	PSG8	32.2941176470588	38.6206896551724	57.52	47.1111111111111	30.7058823529412	0.00737409452840385
ENSG00000125384	PTGER2	51.7647058823529	49.3793103448276	63.2	52.3888888888889	49.1764705882353	0.0152358173741228
ENSG00000125650	PSPN	72.9411764705882	61.6206896551724	37.2	53.4444444444444	44.2352941176471	0.0482573345214696
ENSG00000125845	BMP2	54.1176470588235	54.6551724137931	52.96	44.7222222222222	61	0.0409835744919266
ENSG00000125851	PCSK2	37.4705882352941	31.7241379310345	42.08	41.7222222222222	44.1764705882353	0.0192218722783282
ENSG00000126467	TSKS	41.4117647058824	48.5862068965517	53	49.0555555555556	49.1176470588235	0.0126147768067174
ENSG00000126787	DLGAP5	24.1764705882353	31	50.68	37.7777777777778	45	0.0115997803990704
ENSG00000127412	TRPV5	26.0588235294118	27.0689655172414	37.36	32.0555555555556	31	0.00158180792274394
ENSG00000127533	F2RL3	61.6470588235294	51.7931034482759	54.48	52.5	41.7058823529412	0.0393723225797222
ENSG00000128266	GNAZ	65.2941176470588	50.3103448275862	56.56	47.4444444444444	49.0588235294118	0.0180463933689577
ENSG00000128591	FLNC	54.1764705882353	57.1379310344828	43.24	53.4444444444444	61.7647058823529	0.0034995116124576
ENSG00000128594	LRRC4	51.6470588235294	61.5172413793103	43.6	52.1111111111111	57.7058823529412	0.0230596968607695
ENSG00000128683	GAD1	45	55.7931034482759	55.16	48.7777777777778	36.2941176470588	0.0380148598822456
ENSG00000128965	CHAC1	50.1176470588235	52.5172413793103	50.2	58.2777777777778	52.1764705882353	0.0478190322080623
ENSG00000129159	KCNC1	33.8235294117647	50.4137931034483	52.68	31.3888888888889	32.8235294117647	0.00466378672897455
ENSG00000129170	CSRP3	8.41176470588235	2.48275862068966	8.64	5.55555555555556	8	0.00876990135721859
ENSG00000130038	CRACR2A	65.4705882352941	58.6206896551724	29.16	69.4444444444444	51.7058823529412	0.0412119194115344
ENSG00000130287	NCAN	35.5882352941176	41.6551724137931	54.64	30.5555555555556	33.1176470588235	0.00475805738344164
ENSG00000130477	UNC13A	33.4117647058824	29.6206896551724	39.6	31.3333333333333	26.2352941176471	6.03380566195002e-06
ENSG00000130561	SAG	14.1764705882353	22.7586206896552	27.6	15.5	18.5882352941176	0.00926900525544765
ENSG00000130595	TNNT3	36.3529411764706	41.7241379310345	37.32	22.7777777777778	34.7058823529412	0.0128569372555652
ENSG00000130827	PLXNA3	56.3529411764706	54.3448275862069	59.8	51.1666666666667	42.4117647058824	0.047984922725859
ENSG00000131055	COX4I2	15	22.0689655172414	20.44	7.5	9.47058823529412	0.0456518787040665
ENSG00000131435	PDLIM4	55.2352941176471	49.3448275862069	60.4	45.5555555555556	50.9411764705882	0.000917179723728844
ENSG00000131473	ACLY	46.6470588235294	62.7241379310345	57.92	38.7777777777778	53.7058823529412	0.0219730578307866
ENSG00000132554	RGS22	30.7647058823529	25.9655172413793	34.92	25.9444444444444	33.5882352941176	0.00881925047882985
ENSG00000132692	BCAN	47.9411764705882	44.1379310344828	45.8	49.2222222222222	37.4117647058824	0.000668771404172814
ENSG00000133020	MYH8	20.9411764705882	29.3793103448276	37.48	34.1111111111111	29.8235294117647	0.00533602443597412
ENSG00000133063	CHIT1	40.4117647058824	46.6896551724138	56.8	31.5555555555556	54.5882352941176	0.00359330822521257
ENSG00000133216	EPHB2	64	43.3103448275862	54.64	59.7777777777778	52.0588235294118	0.00516346230212968
ENSG00000133454	MYO18B	8.52941176470588	27	29.24	23.3888888888889	17.8823529411765	0.0247636536033606
ENSG00000133640	LRRIQ1	36.8823529411765	41.1379310344828	50.12	35.3888888888889	45.1176470588235	0.0102381185079587
ENSG00000133710	SPINK5	54.1176470588235	42.3793103448276	51.56	55.4444444444444	48.2941176470588	0.0353901266524977
ENSG00000133863	TEX15	52.6470588235294	60.6896551724138	42.24	32.2222222222222	39.1764705882353	0.0465648363695053
ENSG00000134028	ADAMDEC1	12.1764705882353	9.48275862068965	15.44	9.94444444444444	5.52941176470588	0.00532896391239199
ENSG00000134207	SYT6	36.7058823529412	25.6896551724138	37.92	27.1666666666667	31.7647058823529	0.0380857311138329
ENSG00000134242	PTPN22	39.1176470588235	55.6896551724138	60.12	54.3333333333333	53.5294117647059	0.0209864300052692
ENSG00000134369	NAV1	46.4705882352941	53.1034482758621	71.8	41.4444444444444	47.0588235294118	0.0416988003726318
ENSG00000134398	ERN2	38.0588235294118	41.1379310344828	44.76	39.7777777777778	36.2941176470588	0.000621253164897171
ENSG00000134627	PIWIL4	50.7058823529412	53.7586206896552	67.92	35.8333333333333	53.3529411764706	0.0184179375441334
ENSG00000134640	MTNR1B	22.8823529411765	44.6896551724138	46	52.0555555555556	30.5882352941176	0.0167798368892478
ENSG00000134757	DSG3	7.52941176470588	6.48275862068965	7.96	1.5	5.41176470588235	0.0305024695177643
ENSG00000134812	CBLIF	20.2941176470588	26.3103448275862	31.64	26.7222222222222	12.4117647058824	0.0239825190242237
ENSG00000134827	TCN1	14.0588235294118	13.8275862068966	22.28	15	13.8235294117647	0.0137810274762346
ENSG00000134830	C5AR2	43.2352941176471	53.6551724137931	60.28	51.4444444444444	55.7058823529412	0.00537890713693678
ENSG00000135127	BICDL1	38.2941176470588	59.7931034482759	53.48	49.5	62.2352941176471	0.0315368406346261
ENSG00000135226	UGT2B28	21.3529411764706	13.3793103448276	23.6	18.3888888888889	12	0.000407264173362336
ENSG00000135426	TESPA1	60.7058823529412	44.9655172413793	49.16	59.7777777777778	60.5882352941176	0.0492703997942749
ENSG00000135439	AGAP2	47.6470588235294	58.7586206896552	61.4	49.6666666666667	42.8235294117647	0.0380148598822456
ENSG00000135773	CAPN9	25.4117647058824	40.1724137931034	42.04	28.3888888888889	35.4117647058824	0.00167177424810292
ENSG00000136535	TBR1	5.47058823529412	6.41379310344828	13.6	3	5.82352941176471	0.044086021907976
ENSG00000136542	GALNT5	9.17647058823529	10.7586206896552	23.64	14.7222222222222	15.7058823529412	0.0157215393571711
ENSG00000136573	BLK	41.7647058823529	60	50.04	50.2222222222222	62.7058823529412	0.00676709587827349
ENSG00000136574	GATA4	55.5882352941176	49.6206896551724	52.6	61.1666666666667	51.2352941176471	0.0391741675834896
ENSG00000136960	ENPP2	62.0588235294118	49.2068965517241	50.12	57.7222222222222	52.7647058823529	0.0446009458805535
ENSG00000137251	TINAG	15.1176470588235	12.1724137931034	21.96	10.4444444444444	20.8823529411765	0.0243836136790462
ENSG00000137709	POU2F3	45.2352941176471	35.8275862068966	40.64	41.2777777777778	32	0.0175270844127715
ENSG00000137747	TMPRSS13	44.5882352941176	50	56.72	48.8888888888889	56.2352941176471	0.0195727343586428
ENSG00000137766	UNC13C	8.41176470588235	8	15.6	9.61111111111111	6.70588235294118	0.0325884569180313
ENSG00000137868	STRA6	13.9411764705882	11.1379310344828	25.36	20.6111111111111	14.8235294117647	0.00606761009800372
ENSG00000138311	ZNF365	30.1764705882353	35.6206896551724	50.76	31.0555555555556	43.3529411764706	0.00323289156665738
ENSG00000138316	ADAMTS14	55.1764705882353	53	60.36	52.3888888888889	43.7647058823529	0.0316828331229708
ENSG00000138347	MYPN	30.4117647058824	28.5172413793103	50.16	33.8333333333333	47.9411764705882	0.00170773988090454
ENSG00000138395	CDK15	37.8823529411765	25.5172413793103	37.72	28.0555555555556	49.6470588235294	0.0423864812597726
ENSG00000138622	HCN4	18.3529411764706	19.551724137931	22.04	24.1111111111111	22.7647058823529	0.0363933647391272
ENSG00000138650	PCDH10	14.2352941176471	11.7586206896552	25.16	22.0555555555556	15.7058823529412	0.025474278452234
ENSG00000138778	CENPE	46.3529411764706	57.5862068965517	51.52	57.7777777777778	39.7647058823529	0.00529736668833866
ENSG00000139044	B4GALNT3	56.9411764705882	55.8965517241379	44.96	47.5	64.8823529411765	0.0168048483281636
ENSG00000139287	TPH2	11.3529411764706	14.0344827586207	19.52	17	18.1176470588235	0.0343991792631724
ENSG00000139352	ASCL1	43.0588235294118	36.448275862069	53.72	31.8333333333333	34.5294117647059	0.0188572753570067
ENSG00000139734	DIAPH3	40.4705882352941	57.3793103448276	51.32	40.2222222222222	46.8823529411765	0.00983510943586177
ENSG00000140279	DUOX2	53.5294117647059	50.0689655172414	45.12	61.8888888888889	56.5882352941176	0.0182698270587018
ENSG00000140451	PIF1	56.0588235294118	51.7586206896552	57.8	43.5555555555556	58.1176470588235	0.0486510699288087
ENSG00000140538	NTRK3	60.2941176470588	51	49.48	47.8333333333333	62.8823529411765	0.0479367285019479
ENSG00000140798	ABCC12	38.8235294117647	41.0344827586207	41.28	38.1666666666667	53.4117647058824	0.00406623219967692
ENSG00000141161	UNC45B	19.5294117647059	27.2413793103448	39.24	25.6666666666667	27.4705882352941	0.000117827983389733
ENSG00000141655	TNFRSF11A	48.5294117647059	49.0344827586207	53.6	51.7777777777778	67.7647058823529	0.0262686376153812
ENSG00000142185	TRPM2	43.7647058823529	53.6551724137931	52.04	56.6666666666667	61.7647058823529	0.0446009458805535
ENSG00000142606	MMEL1	25.1176470588235	24.1034482758621	41.36	27.7222222222222	21.9411764705882	0.00437290814185611
ENSG00000142661	MYOM3	57.7058823529412	62.1724137931034	42.48	46.8888888888889	57.7058823529412	0.0228827579961561
ENSG00000143217	NECTIN4	13.5294117647059	12.4827586206897	23.2	14.7777777777778	15.5294117647059	0.0040419705658369
ENSG00000143333	RGS16	57.4705882352941	49.7931034482759	55.96	55.2222222222222	50.4117647058824	0.0270004714605116
ENSG00000144130	NT5DC4	19	18.0689655172414	35.64	16.5	12.7058823529412	0.0471734658505429
ENSG00000144354	CDCA7	37.5882352941176	41.3793103448276	51.36	45.3888888888889	59.8235294117647	0.0105308167761639
ENSG00000144355	DLX1	9.64705882352941	12.2758620689655	23.2	6.05555555555556	7.17647058823529	0.000621253164897171
ENSG00000144406	UNC80	40.0588235294118	51.2068965517241	45.68	42.4444444444444	46.2941176470588	0.00113594124661811
ENSG00000144452	ABCA12	27.8235294117647	40.1379310344828	46.12	43.2222222222222	42.5882352941176	8.20203816385609e-05
ENSG00000144550	CPNE9	46.4705882352941	44.3448275862069	51.6	34.1111111111111	40.3529411764706	0.00842393848422768
ENSG00000144821	MYH15	24.2941176470588	33.8620689655172	40.04	33.5555555555556	39.7647058823529	4.35214735583352e-12
ENSG00000144868	TMEM108	45.1764705882353	47.9310344827586	48	30.0555555555556	45.1176470588235	0.00761961568409277
ENSG00000144893	MED12L	49.0588235294118	54.2413793103448	57.4	48.2222222222222	56.5294117647059	0.0121618000417881
ENSG00000145050	MANF	51.2352941176471	41.5172413793103	67.24	58.1111111111111	51.1176470588235	0.00878194945108479
ENSG00000145087	STXBP5L	11.1176470588235	15.1724137931034	19.64	8.66666666666667	15.3529411764706	0.00108872734725662
ENSG00000145147	SLIT2	70.8235294117647	51.4827586206897	48.2	56.7222222222222	44	0.0166495610522035
ENSG00000145198	VWA5B2	64.7647058823529	56	48.92	47.5	51.0588235294118	0.000599275298499001
ENSG00000145808	ADAMTS19	4.82352941176471	4.44827586206897	9.96	2.66666666666667	3.70588235294118	0.0167798368892478
ENSG00000146411	SLC2A12	56.1176470588235	51.551724137931	53.48	60.2777777777778	47.0588235294118	0.0203193003621656
ENSG00000147234	FRMPD3	47.3529411764706	46	60.36	41.3333333333333	44.9411764705882	0.00406623219967692
ENSG00000147724	FAM135B	41.6470588235294	61.9310344827586	53.88	46.6111111111111	39.3529411764706	0.0122377897393667
ENSG00000147889	CDKN2A	53.5294117647059	50.9655172413793	53.64	38.2777777777778	49.3529411764706	0.0344066176163287
ENSG00000148408	CACNA1B	28.2352941176471	34.5172413793103	32.92	25.8888888888889	29.1764705882353	4.0550689016692e-06
ENSG00000148773	MKI67	68.6470588235294	50.4137931034483	47.72	52.2222222222222	53.4705882352941	0.00199615369291017
ENSG00000149043	SYT8	21.6470588235294	23.8965517241379	40.88	21.8333333333333	41.8235294117647	2.54896183928561e-09
ENSG00000149091	DGKZ	51.7058823529412	61.6551724137931	57.04	48.7222222222222	41.2352941176471	0.0194104164277363
ENSG00000149269	PAK1	39.6470588235294	44.6206896551724	65.72	58.0555555555556	59.7058823529412	0.00386441544249814
ENSG00000149452	SLC22A8	9.94117647058824	8.27586206896552	14.24	7.11111111111111	6.82352941176471	0.000939285324783317
ENSG00000150394	CDH8	7.88235294117647	14.1034482758621	24.36	11.2777777777778	17.1176470588235	0.0014427678229856
ENSG00000150471	ADGRL3	39.8823529411765	47.5862068965517	62.88	55.1111111111111	61.7058823529412	0.0275814613128343
ENSG00000150556	LYPD6B	45.4117647058824	50.1034482758621	57.96	54.5555555555556	53.5294117647059	0.00460605014401595
ENSG00000151067	CACNA1C	52.4117647058824	45.6206896551724	60.12	45.6666666666667	66.5882352941177	0.0346265552534502
ENSG00000151572	ANO4	36.1176470588235	34.4827586206897	51.04	29.8333333333333	45.5294117647059	0.0414270581824375
ENSG00000152076	CCDC74B	31.5294117647059	36.6206896551724	39.36	15.5555555555556	38.0588235294118	0.0141290722264078
ENSG00000152669	CCNO	17.6470588235294	18.3448275862069	17.2	21.1111111111111	10.2941176470588	0.000604175834403721
ENSG00000152822	GRM1	32.2941176470588	45.2413793103448	39.68	32.8333333333333	39.2352941176471	0.00114697968989982
ENSG00000152969	JAKMIP1	56.1176470588235	50.0344827586207	48.96	54.0555555555556	50.5882352941176	0.0450271044346492
ENSG00000153093	ACOXL	35.9411764705882	53.7931034482759	53.72	51.6111111111111	47.8823529411765	0.00313281696631509
ENSG00000153246	PLA2R1	50.3529411764706	51.1379310344828	61.32	49.8888888888889	53	0.00396949045396745
ENSG00000153292	ADGRF1	4.47058823529412	5.6551724137931	14.56	4.44444444444444	11.8823529411765	0.000867757206493518
ENSG00000153303	FRMD1	57.4117647058824	53.2413793103448	52.92	54	50.3529411764706	0.00014248756032241
ENSG00000154065	ANKRD29	59.7058823529412	59.3448275862069	50.24	42.8888888888889	53.3529411764706	0.00922104021952866
ENSG00000154310	TNIK	45.1176470588235	50.3448275862069	63	50.9444444444444	56	0.0167798368892478
ENSG00000154678	PDE1C	45.7058823529412	54.5172413793103	57.52	54.6666666666667	40.1176470588235	0.0108638307555764
ENSG00000154975	CA10	10.4705882352941	7.72413793103448	19.32	12.7222222222222	12.7647058823529	0.00537890713693678
ENSG00000155093	PTPRN2	53.7647058823529	45.8965517241379	58.28	48.7777777777778	64.1764705882353	0.0465648363695053
ENSG00000155269	GPR78	26.0588235294118	33.9655172413793	44.28	30.5	20.1764705882353	0.0416988003726318
ENSG00000155511	GRIA1	27.9411764705882	33.9310344827586	39.16	27.3333333333333	29.2352941176471	0.000668771404172814
ENSG00000155897	ADCY8	23.2352941176471	24.2758620689655	24.76	6.55555555555556	13.1176470588235	0.000117827983389733
ENSG00000155966	AFF2	21.7058823529412	36.2068965517241	49.92	30.0555555555556	42.7058823529412	0.00446555351417706
ENSG00000155980	KIF5A	16.8235294117647	22.9310344827586	36.32	22.7222222222222	23.1764705882353	0.000901510729314979
ENSG00000156076	WIF1	3.41176470588235	4.51724137931035	8.4	7.22222222222222	4.29411764705882	0.0263282558257831
ENSG00000156395	SORCS3	2.11764705882353	10.1724137931034	10.48	11	7.94117647058824	0.0155682004017495
ENSG00000156427	FGF18	42.8235294117647	41.3793103448276	40.2	27	40.7058823529412	0.0053741668395927
ENSG00000156687	UNC5D	4.17647058823529	4.55172413793103	7.84	3.33333333333333	6.58823529411765	0.0175270844127715
ENSG00000157152	SYN2	13.0588235294118	17.3793103448276	23.36	19.4444444444444	16.2352941176471	0.0386805287190865
ENSG00000157168	NRG1	49.6470588235294	58.8965517241379	54.68	44.6666666666667	55.7647058823529	0.0303690825988733
ENSG00000157193	LRP8	54.9411764705882	46.6206896551724	65.68	41.7222222222222	58.3529411764706	0.0262686376153812
ENSG00000157445	CACNA2D3	54.2352941176471	48.0344827586207	58.84	30.1666666666667	60.5882352941176	0.0228827579961561
ENSG00000157613	CREB3L1	41.1176470588235	51.9310344827586	44.4	57.6111111111111	59.2352941176471	0.00246049597598936
ENSG00000157680	DGKI	60.4705882352941	50.0689655172414	55.56	59.6111111111111	42.8823529411765	0.0262686376153812
ENSG00000157766	ACAN	26.0588235294118	36.5862068965517	37.72	23.4444444444444	23.3529411764706	0.000274851104022775
ENSG00000158486	DNAH3	55.8823529411765	57.4827586206897	53.88	52.7777777777778	44.5294117647059	0.000545002019263228
ENSG00000158816	VWA5B1	15.4705882352941	16.0344827586207	20.48	17	12.5294117647059	0.00147887494621172
ENSG00000158865	SLC5A11	48.9411764705882	64.6206896551724	46.48	58.8888888888889	43.7058823529412	0.0102289856019249
ENSG00000158955	WNT9B	25.4117647058824	16.2758620689655	22.88	15.8888888888889	17.4705882352941	7.41422997555076e-05
ENSG00000159231	CBR3	63.2941176470588	49.0689655172414	51.92	46.7222222222222	60.7647058823529	0.000901510729314979
ENSG00000159239	AC005041.1	54.4117647058824	61.1379310344828	55.64	38.9444444444444	51.8235294117647	0.0263378009087044
ENSG00000160180	TFF3	39.5294117647059	53.7241379310345	57.2	48.2777777777778	54.8823529411765	0.000169353572225325
ENSG00000160185	UBASH3A	59.6470588235294	50.2068965517241	64.28	41.6111111111111	49.7058823529412	0.000128646176973397
ENSG00000160271	RALGDS	44.2352941176471	61.8620689655172	61.04	42.9444444444444	48.5882352941176	0.0146178286854539
ENSG00000161133	USP41	14.7058823529412	15.7586206896552	22.12	15.6111111111111	19.7058823529412	0.0315368406346261
ENSG00000161618	ALDH16A1	54.4705882352941	47.1034482758621	63.36	58.5555555555556	43.5882352941176	0.0262952847938464
ENSG00000161896	IP6K3	67.2352941176471	50.3793103448276	46.52	50.2777777777778	58.7647058823529	0.000604175834403721
ENSG00000162385	MAGOH	60.4705882352941	63.8965517241379	34.32	63.3888888888889	46.5294117647059	0.0288152208920801
ENSG00000162415	ZSWIM5	55.4117647058824	51.9655172413793	50.24	54.5555555555556	57.8823529411765	0.00834402519365742
ENSG00000162641	AKNAD1	12.5294117647059	16.8620689655172	17.24	11.2777777777778	18.2352941176471	0.0230596968607695
ENSG00000162643	WDR63	31.7058823529412	20.3103448275862	23.72	28.0555555555556	17.3529411764706	0.0184634632574757
ENSG00000162676	GFI1	41.9411764705882	48.7586206896552	69.8	43.8888888888889	59.3529411764706	0.000370844144525611
ENSG00000162753	SLC9C2	49.4705882352941	32.7586206896552	58.28	41.3333333333333	39.6470588235294	0.0137665602480317
ENSG00000162782	TDRD5	6	10.0689655172414	15.04	8.88888888888889	7.17647058823529	0.0168048483281636
ENSG00000162949	CAPN13	37.2941176470588	58.3448275862069	51.56	33.7222222222222	43.2352941176471	0.00774306353233562
ENSG00000163017	ACTG2	28.0588235294118	32.6206896551724	40.56	26.8333333333333	34.6470588235294	0.0471703235400007
ENSG00000163288	GABRB1	12.7647058823529	11.2413793103448	17.56	6.44444444444444	10.8235294117647	0.00739863497336519
ENSG00000163395	IGFN1	58.2941176470588	54.1034482758621	41	53.6111111111111	53.6470588235294	0.00598834155584725
ENSG00000163519	TRAT1	49	41.6896551724138	42.8	47.0555555555556	47.2352941176471	0.0225825064724265
ENSG00000163618	CADPS	60.4117647058824	55.1379310344828	46.84	45.5	62.0588235294118	0.00122683892868887
ENSG00000163673	DCLK3	25.5882352941176	31.0344827586207	37.28	30.1111111111111	31.5882352941176	0.0414270581824375
ENSG00000163803	PLB1	53.1764705882353	57.2758620689655	44.76	55.3888888888889	58.2352941176471	0.00147887494621172
ENSG00000163808	KIF15	65.5294117647059	56.1379310344828	56.52	44.3888888888889	42.1764705882353	0.0188572753570067
ENSG00000163817	SLC6A20	52.1176470588235	54.1034482758621	53.56	49.7222222222222	57.7647058823529	0.0409835744919266
ENSG00000163898	LIPH	54.1176470588235	52.0344827586207	56.36	42.1111111111111	63.2352941176471	2.46808357220394e-05
ENSG00000163914	RHO	17.9411764705882	9.96551724137931	20.96	18.1666666666667	11.8235294117647	0.0395631942881629
ENSG00000163915	IGF2BP2-AS1	51.1764705882353	50.4137931034483	53.88	50.7222222222222	51.1764705882353	0.0393723225797222
ENSG00000164117	FBXO8	66	58.4137931034483	39.52	43.5555555555556	63.7058823529412	0.0491208861473249
ENSG00000164393	ADGRF2	2.82352941176471	5	7.04	1.55555555555556	3.52941176470588	0.0278309689771219
ENSG00000164509	IL31RA	14.4705882352941	13.2413793103448	21.96	14.7777777777778	15.1176470588235	0.0102381185079587
ENSG00000164756	SLC30A8	8.23529411764706	4.79310344827586	12.4	3.55555555555556	7	0.0157215393571711
ENSG00000164796	CSMD3	55.7058823529412	46.0344827586207	34.96	41.2222222222222	45.1764705882353	0.0230596968607695
ENSG00000164900	GBX1	9.88235294117647	14.5172413793103	18.88	9.44444444444444	11.8235294117647	0.0431432537820443
ENSG00000165025	SYK	65.3529411764706	43.9310344827586	51.28	68.3333333333333	45.5294117647059	0.0040419705658369
ENSG00000165091	TMC1	24	22.2068965517241	28.88	36	14.1176470588235	0.00250124013267996
ENSG00000165309	ARMC3	3.76470588235294	4.20689655172414	7.36	3.77777777777778	4.35294117647059	0.0225825064724265
ENSG00000165548	TMEM63C	41.8823529411765	55	51.44	53.9444444444444	65.1176470588235	0.000599475174727954
ENSG00000165695	AK8	57.1764705882353	47.448275862069	60.92	34.1666666666667	45.3529411764706	0.0271212626154723
ENSG00000165731	RET	45.0588235294118	59.7241379310345	53.8	53.4444444444444	50.9411764705882	0.0389058195312946
ENSG00000165807	PPP1R36	41.4117647058824	38.1724137931034	40.68	35.9444444444444	37.4117647058824	0.0459991811917973
ENSG00000165899	OTOGL	26.5294117647059	35.6551724137931	46.96	25.9444444444444	42.4117647058824	0.0168048483281636
ENSG00000166105	GLB1L3	17.8823529411765	10.7931034482759	20.16	12.3333333333333	14.5882352941176	0.0317391846347267
ENSG00000166317	SYNPO2L	42.5882352941176	50.4137931034483	64.28	49.6666666666667	57.8823529411765	0.0137663459694777
ENSG00000166589	CDH16	35.7647058823529	30.9310344827586	43.4	33.5	23.4705882352941	0.041098647834376
ENSG00000166736	HTR3A	7.47058823529412	9.37931034482759	9.8	3.66666666666667	8.05882352941176	0.0413074948471687
ENSG00000166961	MS4A15	4.41176470588235	3.75862068965517	11.16	2.11111111111111	2.35294117647059	0.0365806334224202
ENSG00000167419	LPO	29.2941176470588	28.1724137931034	26.24	13.3888888888889	26.4705882352941	0.00926900525544765
ENSG00000167535	CACNB3	45.5294117647059	57	60.96	44.6111111111111	53.9411764705882	0.0393273467034086
ENSG00000167619	TMEM145	27.5882352941176	24.3103448275862	29.36	30.0555555555556	25.4117647058824	0.0071591630567646
ENSG00000167748	KLK1	1.76470588235294	4.93103448275862	10.48	3.44444444444444	6.17647058823529	0.000983481625076389
ENSG00000167767	KRT80	45.7058823529412	48.8275862068966	56.8	47.1666666666667	46.7647058823529	0.0393667513733404
ENSG00000167984	NLRC3	49.1764705882353	54.7586206896552	60.88	56.4444444444444	41.7058823529412	0.0290232854932519
ENSG00000168314	MOBP	4.52941176470588	8	15.96	8.5	13.8235294117647	0.00446555351417706
ENSG00000168334	XIRP1	16.1764705882353	34.6206896551724	33.96	34.3888888888889	30.5294117647059	0.0010770194679804
ENSG00000168556	ING2	62.1176470588235	50.7931034482759	46.16	48.5	65.5882352941177	0.0393723225797222
ENSG00000168631	MUCL3	9.76470588235294	16	25.28	17.1111111111111	7.76470588235294	0.000513760658909693
ENSG00000168907	PLA2G4F	6.41176470588235	5.13793103448276	12.72	3.11111111111111	10.4117647058824	0.0147367933955882
ENSG00000169194	IL13	8.41176470588235	7.79310344827586	20.6	18.1666666666667	13	0.0304095465141934
ENSG00000169688	MT1B	7.52941176470588	10.7586206896552	13.44	7.66666666666667	5.58823529411765	0.00801130566060602
ENSG00000169876	MUC17	9.05882352941176	8.51724137931035	7.68	3.22222222222222	5	0.0123621230103346
ENSG00000169884	WNT10B	34.2941176470588	45.9310344827586	46.4	55.5555555555556	46.1176470588235	0.00119812033907506
ENSG00000169894	MUC3A	51.1176470588235	54.4137931034483	53.12	59.1111111111111	48.9411764705882	0.0465648363695053
ENSG00000170298	LGALS9B	14.4705882352941	15.5172413793103	25.68	15.8888888888889	11.3529411764706	0.0148114732922165
ENSG00000170324	FRMPD2	4.05882352941176	7	8.04	1.55555555555556	5.94117647058824	0.0230596968607695
ENSG00000170537	TMC7	59.6470588235294	49.3448275862069	58.32	54.0555555555556	46.7647058823529	0.0030670175239389
ENSG00000170571	EMB	52.1176470588235	50.2068965517241	48.76	51.5555555555556	69.5294117647059	0.0157215393571711
ENSG00000170579	DLGAP1	56.4117647058824	54.7931034482759	55.16	52.1666666666667	47.3529411764706	0.0213031534314451
ENSG00000170703	TTLL6	42.9411764705882	36.6206896551724	53.32	44.7222222222222	54.6470588235294	0.0168048483281636
ENSG00000170820	FSHR	10.2941176470588	12	14.56	10.2777777777778	9.52941176470588	0.0331437527041267
ENSG00000170827	CELP	8.35294117647059	9.31034482758621	21.44	7.83333333333333	17.1764705882353	0.000117501337353672
ENSG00000171014	OR4D5	5.88235294117647	8.10344827586207	15.6	5.55555555555556	3.58823529411765	0.00642284327494337
ENSG00000171346	KRT15	15.7058823529412	17.1034482758621	25.52	18.8888888888889	22.4117647058824	0.00441664318560299
ENSG00000171431	KRT20	21.5882352941176	12.4827586206897	19.88	10.6666666666667	16.7058823529412	0.0167798368892478
ENSG00000171502	COL24A1	50.6470588235294	59.7931034482759	51.96	52.6666666666667	48.7647058823529	0.0205221936698587
ENSG00000171522	PTGER4	48.8235294117647	52.7931034482759	56.68	48.5	60	0.0250443184803144
ENSG00000171596	NMUR1	44.1176470588235	56.1034482758621	64.96	42.7777777777778	52.9411764705882	0.0209864300052692
ENSG00000171914	TLN2	45	51.2413793103448	53.48	65.3888888888889	53.2941176470588	0.0128569372555652
ENSG00000171916	LGALS9C	26.4117647058824	32.1379310344828	38	25.2222222222222	28.2941176470588	0.023422025169705
ENSG00000172116	CD8B	47.7647058823529	51.4137931034483	49.2	48.9444444444444	55.5882352941176	0.00238086861674155
ENSG00000172139	SLC9C1	44.7058823529412	54.551724137931	47	47.8888888888889	51.6470588235294	0.00115399631845019
ENSG00000172197	MBOAT1	46.3529411764706	65.1379310344828	39.08	51.3888888888889	64.2352941176471	0.0381619258878174
ENSG00000172350	ABCG4	54.5882352941176	54.1724137931034	44.32	52.6111111111111	59.5294117647059	0.0363933647391272
ENSG00000172554	SNTG2	21.7058823529412	20.2068965517241	32.4	21.4444444444444	21.7647058823529	0.00330789076171607
ENSG00000172673	THEMIS	53.2941176470588	50.6896551724138	59.88	51.2777777777778	51.4705882352941	0.0465905966065633
ENSG00000172732	MUS81	49.7647058823529	59.551724137931	50.72	53.5	51	0.0380203672466048
ENSG00000172771	EFCAB12	52.6470588235294	63.5862068965517	48.48	49.5555555555556	48.7058823529412	2.46808357220394e-05
ENSG00000172938	MRGPRD	10.1764705882353	23.6551724137931	31.52	43.1111111111111	18.2941176470588	0.0380148598822456
ENSG00000172987	HPSE2	4.29411764705882	4.51724137931035	8.92	4.83333333333333	5.17647058823529	0.0204413610231669
ENSG00000173080	RXFP4	26.7058823529412	37.3448275862069	28.96	22.9444444444444	21.0588235294118	0.000384022502544573
ENSG00000173295	FAM86B3P	66	51.1034482758621	50.2	54.1111111111111	49.2941176470588	0.00584920558732013
ENSG00000173585	CCR9	43.4117647058824	53.8275862068966	69.32	50.5555555555556	42.8823529411765	0.00533602443597412
ENSG00000174500	GCSAM	47.7058823529412	57.551724137931	46.76	53.6666666666667	55.9411764705882	0.0123035733049839
ENSG00000174607	UGT8	32.1176470588235	29.3448275862069	33.28	21.0555555555556	29.4705882352941	0.0492703997942749
ENSG00000174697	LEP	7.76470588235294	12.1034482758621	20.44	4.72222222222222	9.11764705882353	0.00246049597598936
ENSG00000174792	ODAPH	11.5294117647059	10.3793103448276	22.36	10.6111111111111	13.9411764705882	0.00587057076466118
ENSG00000175084	DES	38.1764705882353	39.6896551724138	55.8	37.8333333333333	57.8235294117647	7.41422997555076e-05
ENSG00000175262	C1orf127	62.5294117647059	44.6206896551724	53.8	57.4444444444444	55	0.0407026683206606
ENSG00000175344	CHRNA7	35.4117647058824	25.8620689655172	38.96	18.8888888888889	21.5294117647059	0.0331437527041267
ENSG00000175445	LPL	37.1176470588235	43.0344827586207	51.04	59.3333333333333	43.1764705882353	0.0207411722522049
ENSG00000175820	CCDC168	46.8235294117647	55.4827586206897	62.44	43.4444444444444	54.2941176470588	0.0034995116124576
ENSG00000176083	ZNF683	38.4117647058824	33.8620689655172	43.84	37.5555555555556	25.8823529411765	0.00248559803575651
ENSG00000176092	CRYBG2	32.4117647058824	38.8965517241379	46.24	22.9444444444444	40.3529411764706	0.00757878321937852
ENSG00000176148	TCP11L1	45.5294117647059	63.0689655172414	61.52	45.2777777777778	42.0588235294118	0.0479774923648511
ENSG00000176302	FOXR1	12.6470588235294	22.1034482758621	28.08	26.5	28.5882352941176	0.0465648363695053
ENSG00000176406	RIMS2	20.1176470588235	17.8275862068966	31.68	27.8333333333333	25.8235294117647	0.000243806915009186
ENSG00000176533	GNG7	56.6470588235294	46.448275862069	56.4	62.9444444444444	48.1176470588235	0.0413074948471687
ENSG00000176597	B3GNT5	44.9411764705882	51.7586206896552	59.72	49.1111111111111	60.5294117647059	0.00014248756032241
ENSG00000176788	BASP1	64.7647058823529	61.6896551724138	39.68	43.5	59.1764705882353	0.0448205112562768
ENSG00000176884	GRIN1	26.9411764705882	34.8965517241379	36.4	23.6111111111111	31.8235294117647	0.000901510729314979
ENSG00000177238	TRIM72	13.2352941176471	16.8275862068966	32.48	17.2222222222222	20.6470588235294	0.0137884419919812
ENSG00000177398	UMODL1	18.2941176470588	23.4137931034483	25	22.7222222222222	17.2352941176471	0.0186325357666432
ENSG00000177465	ACOT4	50.8823529411765	51.3448275862069	61.6	49.7222222222222	51.8823529411765	0.0317635875274838
ENSG00000177685	CRACR2B	62.7058823529412	44.3448275862069	50.6	61.3333333333333	55.8823529411765	0.0325884569180313
ENSG00000178184	PARD6G	42.5294117647059	54.2758620689655	43.76	58.7777777777778	71.8823529411765	0.0205221936698587
ENSG00000178988	MRFAP1L1	48.2352941176471	60.2758620689655	47.12	44	66.6470588235294	0.0262952847938464
ENSG00000178999	AURKB	49.8823529411765	53.5172413793103	44.96	63.1111111111111	59.4705882352941	0.00229035762853381
ENSG00000179477	ALOX12B	19.3529411764706	29.0689655172414	40.16	24.1666666666667	24.7647058823529	0.0331437527041267
ENSG00000179583	CIITA	49.8235294117647	56.2068965517241	50.04	48.4444444444444	63	0.0306744131073062
ENSG00000179913	B3GNT3	51.7647058823529	50	57.52	50.7222222222222	45.9411764705882	0.000107490092897599
ENSG00000180316	PNPLA1	6.58823529411765	8.3448275862069	9.64	13.2777777777778	5.41176470588235	0.00692509341382467
ENSG00000180509	KCNE1	48.7058823529412	57.3793103448276	52.68	48.2777777777778	58.4117647058824	0.00516346230212968
ENSG00000180764	PIPSL	45.0588235294118	54.0689655172414	59.56	51.3333333333333	54.3529411764706	0.00054718200277068
ENSG00000180777	ANKRD30B	5.76470588235294	6.58620689655172	12.6	4.5	3	0.00116945503267747
ENSG00000181126	HLA-V	54.4705882352941	59.2413793103448	45.68	45.5555555555556	44.2941176470588	0.0485681506310898
ENSG00000181215	C4orf50	24.7647058823529	21.7586206896552	42.44	30.1666666666667	13.2352941176471	8.18495590087848e-05
ENSG00000181358	CTAGE10P	24.9411764705882	23.7586206896552	34.08	18.8333333333333	25.2941176470588	0.019190146072927
ENSG00000181544	FANCB	42.5294117647059	58.4827586206897	56.36	52.4444444444444	52.8823529411765	0.0344066176163287
ENSG00000181634	TNFSF15	51.8235294117647	51.9655172413793	60.2	56.8333333333333	44.4117647058824	0.0175270844127715
ENSG00000181773	GPR3	14	11.6896551724138	20.64	8.33333333333333	8.11764705882353	0.0381619258878174
ENSG00000181830	SLC35C1	58.1176470588235	55.1034482758621	51.08	43.6666666666667	60.1176470588235	0.0148851306189139
ENSG00000182035	ADIG	9.29411764705882	15.1724137931034	16.72	5.44444444444444	7.05882352941176	0.0339333371468165
ENSG00000182397	DNM1P46	39	48.3448275862069	48.16	51.0555555555556	45.2352941176471	0.0236214922530298
ENSG00000182521	TBPL2	4.05882352941176	5.89655172413793	10.16	6.33333333333333	7.52941176470588	0.0495607480217021
ENSG00000182667	NTM	37.3529411764706	50.6206896551724	44.28	48.2777777777778	51.6470588235294	0.0277984991782007
ENSG00000182687	GALR2	5.76470588235294	7.82758620689655	14.16	8.94444444444444	9.94117647058824	0.0425974776489745
ENSG00000182866	LCK	52	53.1724137931034	63.2	47.2222222222222	47.9411764705882	0.0158499856488433
ENSG00000183150	GPR19	15.2352941176471	15.6896551724138	31.88	16.6666666666667	14.5882352941176	0.0359156853343827
ENSG00000183317	EPHA10	37.5882352941176	49.5862068965517	52.96	50.7222222222222	49.5294117647059	2.82842797401164e-05
ENSG00000183668	PSG9	11.4117647058824	12.1034482758621	29.68	20.1666666666667	13.2941176470588	0.0181302182880914
ENSG00000183856	IQGAP3	52.4117647058824	52.5862068965517	51.4	70.0555555555556	41.7058823529412	0.00114697968989982
ENSG00000183873	SCN5A	26.6470588235294	37.9310344827586	54.68	35.6666666666667	42.9411764705882	7.94088999556077e-07
ENSG00000184156	KCNQ3	40.6470588235294	42.0689655172414	46.04	41.3888888888889	44.9411764705882	0.00459465043594281
ENSG00000184304	PRKD1	62.5882352941176	57.8275862068966	51.64	49.1111111111111	44.4117647058824	0.0182886673276751
ENSG00000184507	NUTM1	18.1764705882353	31.3103448275862	29.04	19.5555555555556	25.8235294117647	0.0042633031377311
ENSG00000184613	NELL2	55	48.5862068965517	58.64	54.0555555555556	52.2352941176471	5.74365602865908e-05
ENSG00000184661	CDCA2	39.5882352941176	47.3103448275862	58.12	45.2222222222222	49.6470588235294	0.040784436823669
ENSG00000185002	RFX6	6.11764705882353	9.93103448275862	12.12	12.5555555555556	7.70588235294118	0.0185373225249098
ENSG00000185303	SFTPA2	4.52941176470588	5.58620689655172	7.28	5.66666666666667	2.82352941176471	0.00676864612467002
ENSG00000185338	SOCS1	51.1176470588235	55.8620689655172	61.68	45.2777777777778	48.5294117647059	0.00997047628090278
ENSG00000185499	MUC1	52.9411764705882	50.7931034482759	48.36	61.2222222222222	58.0588235294118	5.74365602865908e-05
ENSG00000185615	PDIA2	35.6470588235294	50	48.16	52	62.4117647058824	0.025474278452234
ENSG00000185792	NLRP9	41.1764705882353	46.4827586206897	54.2	57.7777777777778	36.0588235294118	0.0172122187191279
ENSG00000185860	CCDC190	24	22.0344827586207	32.24	19.2777777777778	10.8235294117647	0.0376870557365852
ENSG00000185974	GRK1	12.9411764705882	12.7241379310345	21.6	14.7777777777778	14.7647058823529	0.0450758692102592
ENSG00000186049	KRT73	10.1176470588235	13.1724137931034	19.4	11.8888888888889	13.5882352941176	0.00116945503267747
ENSG00000186314	PRELID2	68.0588235294118	44.6896551724138	58.84	49	50.8823529411765	0.0053741668395927
ENSG00000186472	PCLO	51.9411764705882	59.1724137931034	52.12	44.7777777777778	56.6470588235294	0.00516346230212968
ENSG00000186487	MYT1L	44.4705882352941	38.1379310344828	45.16	47.9444444444444	42.1764705882353	0.0192595835064441
ENSG00000186732	MPPED1	42.1176470588235	61.2413793103448	48.92	57.6111111111111	54.0588235294118	0.000128646176973397
ENSG00000187021	PNLIPRP1	8.76470588235294	6.75862068965517	7.4	3.94444444444444	5.88235294117647	0.0361495392308271
ENSG00000187123	LYPD6	49.1764705882353	57.4827586206897	49.36	52.5555555555556	58.1176470588235	0.0122959186240445
ENSG00000187323	DCC	28.7647058823529	34.8275862068966	45.04	38.0555555555556	47.1176470588235	0.00830091895982659
ENSG00000187398	LUZP2	19.5294117647059	22.448275862069	20.36	17.5555555555556	14.7647058823529	0.0228880770841597
ENSG00000187492	CDHR4	14.7647058823529	32.5172413793103	27.52	22.3333333333333	18.0588235294118	0.0168048483281636
ENSG00000187514	PTMA	53.2352941176471	50.7931034482759	52.28	51.6666666666667	62.1176470588235	0.0207505566409652
ENSG00000187527	ATP13A5	21.5294117647059	24.6551724137931	30.32	16.5	22.6470588235294	0.0167798368892478
ENSG00000187672	ERC2	11.2352941176471	26.6551724137931	26.48	15.1111111111111	16.9411764705882	0.00113244634228037
ENSG00000187741	FANCA	54.2941176470588	51.3448275862069	52.08	63.4444444444444	47.9411764705882	0.0369292133310862
ENSG00000187862	TTC24	27.7647058823529	39.9310344827586	40.32	31.1111111111111	23.1764705882353	0.0285446213170868
ENSG00000187957	DNER	17.5294117647059	16.8620689655172	31.12	32.4444444444444	34.4117647058824	0.00728480461179924
ENSG00000188037	CLCN1	24.5294117647059	36.4827586206897	51.16	42.2777777777778	35.0588235294118	0.000115169855006196
ENSG00000188039	NWD1	45.1764705882353	49.3448275862069	64.44	59.9444444444444	39.8235294117647	0.0495176938291573
ENSG00000188089	PLA2G4E	17.3529411764706	15.3103448275862	21.8	11.7222222222222	15.5294117647059	0.00758369983034536
ENSG00000188175	HEPACAM2	14.6470588235294	10.3103448275862	8.8	13.0555555555556	10.8235294117647	0.0404956171204588
ENSG00000188511	C22orf34	54.7058823529412	47.1724137931034	44.96	66.6666666666667	61.7058823529412	0.013203371921265
ENSG00000188525	AC010969.1	51.3529411764706	58.2758620689655	54.08	47.1666666666667	53.3529411764706	0.0159426277293088
ENSG00000188536	HBA2	46.1764705882353	49.6896551724138	61	56.6666666666667	40.6470588235294	0.000657008237399185
ENSG00000188596	CFAP54	50.1764705882353	54.448275862069	55.48	59.2777777777778	46.1764705882353	0.0199518975908465
ENSG00000188730	VWC2	3.76470588235294	12.8965517241379	21.96	17.7777777777778	16.7058823529412	0.0360550908639411
ENSG00000188992	LIPI	12.7647058823529	18.7931034482759	31.4	17.7777777777778	18.7647058823529	0.0166495610522035
ENSG00000188993	LRRC66	52.4117647058824	54.0344827586207	58	42.3888888888889	58.8235294117647	0.00441664318560299
ENSG00000189139	FSCB	1.64705882352941	5.03448275862069	10.56	3.77777777777778	3.82352941176471	0.00716166082223702
ENSG00000196074	SYCP2	43.8235294117647	55.1724137931034	57.52	44.3333333333333	64.1176470588235	0.0281108235483839
ENSG00000196091	MYBPC1	7.82352941176471	7.72413793103448	17.84	6.83333333333333	7.41176470588235	0.00113365074940012
ENSG00000196092	PAX5	49.2941176470588	48.3793103448276	53.64	58.3333333333333	61.1176470588235	0.0115031607769494
ENSG00000196109	ZNF676	52.6470588235294	61.3448275862069	49.36	45.2777777777778	43.4705882352941	0.0184179375441334
ENSG00000196155	PLEKHG4	47.9411764705882	52.2068965517241	60.8	55.5	48.4117647058824	0.00639492424946549
ENSG00000196208	GREB1	50.4705882352941	51.6206896551724	54.64	55.4444444444444	56	7.08351626756e-05
ENSG00000196358	NTNG2	59.0588235294118	41	59.04	66.1111111111111	47.7647058823529	0.00548894973166498
ENSG00000196526	AFAP1	56.2352941176471	56.9655172413793	44.4	63.3888888888889	47.7647058823529	0.0435850857096088
ENSG00000197106	SLC6A17	10.4117647058824	17.4137931034483	21.64	9.22222222222222	11.8823529411765	0.00273794264189016
ENSG00000197446	CYP2F1	10.5294117647059	20.7586206896552	22.44	11.2777777777778	26.5882352941176	0.00386441544249814
ENSG00000197506	SLC28A3	59.7647058823529	46.5172413793103	54.76	57.0555555555556	53.5294117647059	0.000604175834403721
ENSG00000197616	MYH6	2.52941176470588	6.13793103448276	11.04	4.94444444444444	6.76470588235294	0.00364302356044559
ENSG00000197653	DNAH10	45.2941176470588	53.6896551724138	60.84	46.5	58	4.61948063467837e-05
ENSG00000197905	TEAD4	50.1176470588235	50.6896551724138	61.68	45.4444444444444	58.1764705882353	0.0230596968607695
ENSG00000198121	LPAR1	60.4117647058824	47.2413793103448	57.64	48.4444444444444	56.5294117647059	0.0429908916664903
ENSG00000198173	FAM47C	13.2352941176471	22.551724137931	20.32	21.3333333333333	9.70588235294118	0.0433266556843021
ENSG00000198216	CACNA1E	26.8823529411765	22.6206896551724	37.16	26.6111111111111	30.0588235294118	0.0228854249687411
ENSG00000198251	CYP2A7P2	35.1764705882353	25.2413793103448	32.56	32.5555555555556	45.8235294117647	0.0477041931498949
ENSG00000198286	CARD11	44.4705882352941	59.2758620689655	60.12	47.5	49.2941176470588	0.00333382269235856
ENSG00000198597	ZNF536	45.7058823529412	49.3103448275862	54.84	50.7777777777778	45	0.000352583449163931
ENSG00000198626	RYR2	53.4705882352941	57.5862068965517	54.52	43.5	55.6470588235294	0.000140213697305681
ENSG00000198643	FAM3D	56.1764705882353	53.8275862068966	56.52	47.6111111111111	52.0588235294118	0.0490838712314156
ENSG00000198879	SFMBT2	42.9411764705882	52.6551724137931	72.08	41.3888888888889	51	0.0378852741457465
ENSG00000203690	TCP10	24.7647058823529	16.1379310344828	20.88	12.5555555555556	21.1764705882353	0.0213031534314451
ENSG00000203697	CAPN8	54.4705882352941	45.0689655172414	60.88	48.8333333333333	54.8235294117647	0.0460554101374854
ENSG00000204278	TMEM235	15.5882352941176	22.6896551724138	23.8	13.8888888888889	20.8235294117647	0.0446009458805535
ENSG00000204282	TNRC6C-AS1	58.2941176470588	55.551724137931	43.2	49.8333333333333	64.2352941176471	0.0473127257593444
ENSG00000204290	BTNL2	34.6470588235294	30.6896551724138	50.6	27.8888888888889	30.2941176470588	0.0121244403282922
ENSG00000204291	COL15A1	38.9411764705882	57.5862068965517	54.8	47.5	65.5294117647059	0.0267830445502175
ENSG00000204385	SLC44A4	51	50.2413793103448	54.92	46	49.0588235294118	0.00143986642288811
ENSG00000204396	VWA7	67.2941176470588	59.1034482758621	37.6	61.2777777777778	45.2941176470588	0.0126147768067174
ENSG00000204531	POU5F1	59.7647058823529	48.6551724137931	57.64	52.8888888888889	50.0588235294118	0.00570172770191299
ENSG00000204540	PSORS1C1	17.1764705882353	25.4137931034483	24.12	12.1666666666667	19.7058823529412	0.0115997803990704
ENSG00000204624	DISP3	26	37.7586206896552	45.28	33.5555555555556	44.0588235294118	0.0188802309959225
ENSG00000204642	HLA-F	45.5294117647059	62.8275862068966	66.12	35.6666666666667	45.8823529411765	0.0290232854932519
ENSG00000204677	FAM153CP	45.7647058823529	43	41.76	39.7777777777778	57.4705882352941	0.00774306353233562
ENSG00000204745	AC083899.1	57.6470588235294	47.3103448275862	51.6	59.0555555555556	56.8235294117647	0.0262686376153812
ENSG00000204959	ARHGEF34P	61.2352941176471	58.3793103448276	39	55.5555555555556	56.5882352941176	0.0396642538773081
ENSG00000204961	PCDHA9	41.1176470588235	44.551724137931	46.72	43.6111111111111	42.4705882352941	0.0371555411233469
ENSG00000204962	PCDHA8	32.9411764705882	36.2068965517241	48.24	41.5555555555556	26.9411764705882	0.00246049597598936
ENSG00000204963	PCDHA7	36.4705882352941	32.551724137931	35.44	33.3888888888889	36.7647058823529	0.00935407618695403
ENSG00000204967	PCDHA4	46.5294117647059	44.0344827586207	59.2	44.6666666666667	47.2941176470588	0.00149303997811525
ENSG00000204969	PCDHA2	17.0588235294118	14.9655172413793	30.28	23.8333333333333	23.9411764705882	0.00323289156665738
ENSG00000205089	CCNI2	44.2941176470588	30.8620689655172	49.4	30	45.7647058823529	0.0275328144791646
ENSG00000205221	VIT	6.41176470588235	5.51724137931035	11.64	3.94444444444444	6.17647058823529	0.00372262109925617
ENSG00000205277	MUC12	38.8823529411765	51.1379310344828	55.16	50.9444444444444	42.1176470588235	2.78379175759665e-09
ENSG00000205363	INSYN1	50.5882352941176	58.1724137931034	42.56	52.9444444444444	58.9411764705882	0.0188572753570067
ENSG00000205578	POM121B	35	30.448275862069	41.44	19.9444444444444	18.4705882352941	0.00675093625836389
ENSG00000205678	TECRL	2.88235294117647	6.31034482758621	9.12	3.66666666666667	6.35294117647059	0.00138844776969278
ENSG00000206172	HBA1	52.4705882352941	52.3793103448276	42.96	48.1666666666667	41.4117647058824	0.00219585723080824
ENSG00000207422	RNU6-813P	43.1176470588235	53.4827586206897	42.56	34.6111111111111	46.5294117647059	3.23833988566483e-06
ENSG00000211459	MT-RNR1	51.8823529411765	50.6896551724138	54.72	54.0555555555556	57.5294117647059	0.0288152208920801
ENSG00000211721	TRBV6-5	6.70588235294118	7.17241379310345	9.56	7.66666666666667	6.47058823529412	0.0425014503957947
ENSG00000211942	IGHV3-13	18.4117647058824	26.5862068965517	36.28	41.9444444444444	21.3529411764706	0.0168048483281636
ENSG00000213145	CRIP1	46.1764705882353	56.0344827586207	63.88	49.3888888888889	45.5882352941176	0.00252160910053971
ENSG00000213763	ACTBP2	6.35294117647059	5.68965517241379	9	9	8.76470588235294	0.0492703997942749
ENSG00000213931	HBE1	9.17647058823529	5.79310344827586	16.28	8.66666666666667	7.17647058823529	0.0264857566512239
ENSG00000213942	AC005840.1	50.5882352941176	56	54.76	51.2222222222222	40.4117647058824	0.0365858577533823
ENSG00000213976	AC010615.1	45.8235294117647	38.8620689655172	47.44	27.1111111111111	31.2352941176471	0.0484832878663034
ENSG00000214814	FER1L6	8.82352941176471	5.27586206896552	18.64	5.55555555555556	10.7647058823529	8.52780440117232e-05
ENSG00000215529	EFCAB8	53.8823529411765	54.3793103448276	56.16	45.6666666666667	56	0.0040419705658369
ENSG00000218027	AL512329.1	55.9411764705882	33.3103448275862	56.68	38.7222222222222	37.3529411764706	0.0126665742976717
ENSG00000218586	AC006971.1	14.1176470588235	11.1379310344828	20.52	13.7777777777778	12.5294117647059	0.0321944111229688
ENSG00000219642	BMPR1AP1	35.7058823529412	42.0344827586207	38.08	28.6111111111111	32.5882352941176	0.00167177424810292
ENSG00000222012	AC005481.1	41.8823529411765	40.5172413793103	55.48	45.5555555555556	33.6470588235294	0.0365806334224202
ENSG00000223648	IGHV3-64	5.58823529411765	9.24137931034483	8.56	3	8.29411764705882	0.0402285873326541
ENSG00000223916	AC097638.1	46.0588235294118	51.6896551724138	48.88	39.2777777777778	38.1176470588235	0.0360455326579073
ENSG00000225437	PACRG-AS2	61.7058823529412	51.7931034482759	47.52	47.1666666666667	27.5294117647059	0.0437429134590434
ENSG00000225611	LINC02158	50.5882352941176	63.3448275862069	50.96	44.6666666666667	46.5294117647059	0.0121244403282922
ENSG00000225630	MTND2P28	72	53.551724137931	47.68	51.6111111111111	45.4705882352941	0.0346564246544249
ENSG00000225969	ABHD11-AS1	53.2941176470588	56.1724137931034	62.92	43.9444444444444	45.4117647058824	0.0420669347811314
ENSG00000228218	ATF4P3	20.4705882352941	23.1724137931034	36.04	16.7222222222222	21.7058823529412	0.00757878321937852
ENSG00000228259	AC136604.1	9	21.7931034482759	20.32	14.6111111111111	18.8235294117647	0.00446555351417706
ENSG00000228427	AL590764.1	48.8235294117647	54.8275862068966	52.16	65.7222222222222	44.9411764705882	0.00273794264189016
ENSG00000228962		10.5294117647059	14.7241379310345	25.12	21.7777777777778	32.9411764705882	0.0263378009087044
ENSG00000229413	AC018638.1	50.0588235294118	62.1379310344828	48.48	55.5555555555556	47.4117647058824	0.0380857311138329
ENSG00000230202	AL450405.1	50.1764705882353	52.1379310344828	48.4	46.0555555555556	56.1764705882353	0.000939285324783317
ENSG00000230795	HLA-K	54.1176470588235	53.9655172413793	46.6	58.5555555555556	56.8823529411765	0.0346201463626007
ENSG00000231102	AL035588.1	49	56.1379310344828	65.24	52.0555555555556	31.5882352941176	0.0314313317796227
ENSG00000231459		44.3529411764706	55.1379310344828	58.36	39.7222222222222	31.1176470588235	0.0323830516030268
ENSG00000231566	LINC02595	10.8235294117647	8.89655172413793	21.96	12.0555555555556	16.2352941176471	0.025883444391595
ENSG00000232277	AC104651.2	56.6470588235294	44.3103448275862	47.88	62	46.9411764705882	0.0410100055771831
ENSG00000233376	AL117382.2	77.9411764705882	49.3103448275862	40.8	57.8333333333333	50.2941176470588	0.0493598687252176
ENSG00000233673	ANAPC1P1	24.4117647058824	32.1034482758621	31.76	30.5555555555556	38.5882352941176	0.0264979551688478
ENSG00000233718	MYCNOS	22.5294117647059	18.448275862069	13.44	12	3.94117647058824	0.0393723225797222
ENSG00000235863	B3GALT4	33.4117647058824	71.5862068965517	60.28	42.2777777777778	44.6470588235294	0.0310272317118509
ENSG00000236117	LINC01639	59.1176470588235	43.8620689655172	52.56	57.4444444444444	55.3529411764706	2.59978820270031e-06
ENSG00000236267	AP006216.2	65	59.1724137931034	49.24	51.2222222222222	34.8235294117647	0.0127998838341013
ENSG00000236714	LINC01844	8.17647058823529	5.31034482758621	10.48	13.2777777777778	5.41176470588235	0.0407028784797473
ENSG00000237292	LINC01732	9.64705882352941	11.1034482758621	15.56	13.7222222222222	3.82352941176471	0.0262952847938464
ENSG00000237327	UPP2-IT1	40.3529411764706	44.8965517241379	45.56	37.5555555555556	39.6470588235294	0.0180378001415661
ENSG00000237433	RPSAP11	16.4117647058824	15.551724137931	20.16	27.3333333333333	8.82352941176471	0.0279096528019715
ENSG00000237649	KIFC1	54.3529411764706	56.1724137931034	54.04	52.1666666666667	48.7058823529412	0.0178999809980661
ENSG00000237682	AC234775.2	47.5882352941176	44.7586206896552	55.12	47.2777777777778	60.1764705882353	0.0357127954050101
ENSG00000238178	AC078993.1	23.3529411764706	26.3793103448276	15.52	15.2777777777778	10.1176470588235	0.025883444391595
ENSG00000239437	RN7SL752P	39.1764705882353	38.448275862069	45.24	41.2777777777778	37.4705882352941	3.6836666941913e-05
ENSG00000239899	RN7SL674P	44.7647058823529	57	50.04	57.5	57.1176470588235	0.0172122187191279
ENSG00000240403	KIR3DL2	8.23529411764706	9.20689655172414	9.72	9.66666666666667	1.35294117647059	0.025883444391595
ENSG00000240418	AC020917.1	56.9411764705882	63.7586206896552	53.28	34.7777777777778	52.7058823529412	0.0117160041879629
ENSG00000240873	RPS29P22	41.3529411764706	50.1379310344828	30.84	44.7222222222222	49.2941176470588	0.0265489531231739
ENSG00000242515	UGT1A10	42.4117647058824	41.8275862068966	34.4	30.8888888888889	29.2352941176471	0.0188572753570067
ENSG00000242866	STRC	58.8235294117647	52.0689655172414	48.96	56.6111111111111	54	0.0431782173774985
ENSG00000243130	PSG11	26.7647058823529	28.2758620689655	30.24	25.2777777777778	14.5882352941176	0.00676864612467002
ENSG00000244264	RN7SL597P	3.88235294117647	11.0689655172414	18.12	11	14.3529411764706	0.000604175834403721
ENSG00000244384	RN7SL359P	44.5294117647059	45.3448275862069	55.48	49.9444444444444	52.8823529411765	0.023867061886138
ENSG00000244642	RN7SL396P	30.2941176470588	54.8965517241379	46.2	57.9444444444444	44.1764705882353	0.0380148598822456
ENSG00000244694	PTCHD4	52.6470588235294	41.8275862068966	52.56	59.8333333333333	38.6470588235294	0.0363196924477891
ENSG00000244734	HBB	59.1764705882353	53.2068965517241	49.2	59.6666666666667	48.1176470588235	0.00119103355834257
ENSG00000248568	KRT8P48	25.3529411764706	33.3793103448276	31.16	19.1666666666667	21.0588235294118	0.0471734658505429
ENSG00000249307	LINC01088	31.5882352941176	37.6206896551724	48.08	29.3333333333333	49.5882352941176	0.00745845445424316
ENSG00000250148	KRT8P31	14.2352941176471	18.7586206896552	24.4	13.1666666666667	7.41176470588235	0.00128360277435579
ENSG00000251118	AC008549.3	58.5294117647059	47.551724137931	42.52	61.2777777777778	48.1764705882353	0.0412146219951778
ENSG00000251652	AC092535.4	52.3529411764706	43.6551724137931	40.04	49.2777777777778	42.2352941176471	0.024135680082409
ENSG00000251718	RNU2-13P	21.4117647058824	22.8275862068966	12.52	10.6666666666667	13.4117647058824	0.0230596968607695
ENSG00000251906	RNU6-351P	34.6470588235294	35.9310344827586	26.92	31.1666666666667	42.7647058823529	0.0456518787040665
ENSG00000253223	AC110998.1	1.52941176470588	17.1034482758621	23.6	19.8888888888889	13.6470588235294	0.0330143920882108
ENSG00000253348	AC008514.1	8.47058823529412	14.1034482758621	17.76	3.44444444444444	10.2941176470588	0.000917179723728844
ENSG00000253981	ALG1L13P	47.1764705882353	51.8275862068966	55.2	53.2777777777778	60.4117647058824	0.00143986642288811
ENSG00000254094	AC078852.2	64.4117647058823	65.2758620689655	56.6	40.8333333333333	31.3529411764706	0.027828120375704
ENSG00000254997	KRTAP5-9	46.5294117647059	60	48.48	49.9444444444444	60.5294117647059	0.0123583717837473
ENSG00000255587	RAB44	29.1764705882353	35.0689655172414	43.52	45.0555555555556	30.7058823529412	0.0260443359792002
ENSG00000255815	KRT8P11	3.29411764705882	11.6896551724138	11.24	9.05555555555556	17.7647058823529	0.0388279062886059
ENSG00000255933	AC117500.2	52.4117647058824	73.9655172413793	41.76	53.7777777777778	36.6470588235294	0.00916564043453574
ENSG00000257345	LINC02413	45.0588235294118	24.2413793103448	25.8	49.7222222222222	39.2352941176471	0.00949055231978562
ENSG00000257513	NPIPB1P	6.05882352941176	6.82758620689655	11.28	5.33333333333333	5.47058823529412	0.0424455258650119
ENSG00000257639	AC005632.2	3.64705882352941	6.20689655172414	9.64	8.61111111111111	5.76470588235294	0.0479367285019479
ENSG00000258084	AC128707.1	10.4117647058824	4.37931034482759	14.64	24.6666666666667	12.7647058823529	0.0393648525006264
ENSG00000259520	AC051619.5	46	52.6896551724138	49.84	50.3888888888889	40.7647058823529	0.0188802309959225
ENSG00000260220	CCDC187	29.2941176470588	31.6206896551724	35.16	14.5555555555556	37.1176470588235	0.0450271044346492
ENSG00000260401	AP002761.4	50.8823529411765	55.8275862068966	49.36	54.7222222222222	56.9411764705882	0.0495607480217021
ENSG00000260620	AC027688.2	60.4705882352941	45.1034482758621	50.52	71.1111111111111	40.4117647058824	0.0398039068871481
ENSG00000260727	SLC7A5P1	47.4117647058824	37.6551724137931	45.4	37	40.2941176470588	0.00873883125327777
ENSG00000261794	GOLGA8H	54.1764705882353	45.9310344827586	65.36	63.2222222222222	38	0.0398039068871481
ENSG00000262406	MMP12	39.3529411764706	43.8275862068966	51.72	44.3333333333333	43	0.0269602327767199
ENSG00000262980	OR52L2P	6.29411764705882	3.41379310344828	9.8	8.27777777777778	10.1176470588235	0.0495553812782085
ENSG00000263528	IKBKE	56.4117647058824	60.8275862068966	45	50.9444444444444	53.2941176470588	0.00532133345150774
ENSG00000263946	AC015818.3	29.8235294117647	15.2068965517241	39.32	37.4444444444444	38.8823529411765	0.0224692873946124
ENSG00000264010	MIR4429	31.8823529411765	41.7931034482759	38	40.8888888888889	44.7647058823529	0.00595832759520091
ENSG00000264063	CR392039.1	38.7058823529412	54.1379310344828	55.16	52.8888888888889	65.4117647058823	2.46808357220394e-05
ENSG00000264364	DYNLL2	57.4705882352941	50.1724137931034	63.84	56.0555555555556	37.2941176470588	0.0306744131073062
ENSG00000264424	MYH4	32.8235294117647	34.448275862069	40.4	43.1111111111111	34.7647058823529	0.0167798368892478
ENSG00000264717	NPY4R2	3.17647058823529	6.93103448275862	10.44	5.66666666666667	6.94117647058824	0.0380807145177086
ENSG00000265203	RBP3	4.29411764705882	2.72413793103448	7.6	2.72222222222222	3.88235294117647	0.0407028784797473
ENSG00000266036	AC016888.1	9.52941176470588	16.6551724137931	20.88	14.1666666666667	3.64705882352941	0.0178245113319219
ENSG00000267177	AP002505.1	48.5294117647059	52.3793103448276	66.32	45.6666666666667	49.8235294117647	0.0173631903122074
ENSG00000268278	AC123912.3	5.94117647058824	21.8965517241379	24	17.8888888888889	12.8235294117647	0.00293416638219491
ENSG00000268696	ZNF723	1.94117647058824	6.68965517241379	8.28	6.44444444444444	8.88235294117647	0.0485885845452101
ENSG00000269067	ZNF728	35.1176470588235	36.3448275862069	47	50	44.1764705882353	0.0429908916664903
ENSG00000270236	AL162730.1	52.0588235294118	42.4827586206897	27.96	47.2777777777778	53.1764705882353	0.0344066176163287
ENSG00000270806	C17orf50	10.2352941176471	11.5862068965517	16.52	6.72222222222222	5.70588235294118	0.0317635875274838
ENSG00000271755	AL031118.1	62.5882352941176	43.9310344827586	45.92	54.8888888888889	52.0588235294118	0.0396642538773081
ENSG00000272789	AC010976.2	65.7647058823529	45.1379310344828	51.08	47.7777777777778	65.1176470588235	0.0115997803990704
ENSG00000273328	AC099329.2	53.2941176470588	54.7241379310345	52.52	41.6666666666667	65.5882352941177	0.00716242705584257
ENSG00000273360	AC022017.1	46.7058823529412	37.3103448275862	33.68	55.7777777777778	33.5294117647059	0.0344059357549171
ENSG00000273983	HIST1H3G	50	51.448275862069	59.28	43.1111111111111	63	0.012625928930768
ENSG00000274209	ANTXRL	10.8823529411765	19.7931034482759	17.6	11.1111111111111	11.2941176470588	0.0108341140517107
ENSG00000274376	ADAMTS7P1	21.3529411764706	22.7586206896552	32.16	22.6111111111111	21	0.00780889571269883
ENSG00000274993	AC254629.1	44.4117647058824	48.5862068965517	50.76	44.7222222222222	42.2941176470588	0.0444456869712994
ENSG00000275395	FCGBP	45.2352941176471	60.2758620689655	64.72	48.6666666666667	38.8235294117647	0.0228854249687411
ENSG00000275896	PRSS2	32.3529411764706	46.448275862069	39	44.5555555555556	41.7647058823529	0.0288744740115037
ENSG00000276135		3.23529411764706	9.3448275862069	16.56	7.94444444444444	7.41176470588235	0.0205221936698587
ENSG00000276305		65.5294117647059	45.7586206896552	60.16	49.1666666666667	43.2941176470588	0.0254033943414588
ENSG00000276924		42.2352941176471	43.3448275862069	55.44	48.8333333333333	48	0.0480255624990665
ENSG00000277105		38.7647058823529	44.6896551724138	40.32	48.3888888888889	54.5882352941176	0.0208932404329795
ENSG00000277196	AC007325.2	58.4117647058824	43.7931034482759	57.48	62.7222222222222	49.5294117647059	0.0371555411233469
ENSG00000277437	FP671120.2	50.4705882352941	53.4827586206897	53.92	53.2222222222222	56.2352941176471	0.00386441544249814
ENSG00000277765		23.7058823529412	28.4827586206897	27.92	42.7222222222222	38.2352941176471	0.0113518476490063
ENSG00000277775	HIST1H3F	54.1176470588235	44.1724137931034	60.2	41.1666666666667	53.6470588235294	0.0209864300052692
ENSG00000277928		42.9411764705882	51.5172413793103	57.24	61.2777777777778	53.7058823529412	0.0014427678229856
ENSG00000278920	AC005005.4	6.58823529411765	7.58620689655172	17.24	5.88888888888889	8.23529411764706	0.0155351521128192
ENSG00000278996	FP671120.4	39.2941176470588	39.0689655172414	35.76	47.8333333333333	48.7058823529412	1.35194128398342e-06
ENSG00000280441	FP236383.3	55.5882352941176	39.9655172413793	44.28	53.7777777777778	40	0.000974154986835347
ENSG00000281070		19.0588235294118	30.1379310344828	24.72	9.55555555555556	35.4705882352941	0.0416988003726318
ENSG00000281181	FP236383.5	3.05882352941176	7	5.08	10.1111111111111	8.05882352941176	0.00967776151491429
ENSG00000281433		47.7647058823529	54.3103448275862	51.6	56	58	0.0422834760932759
ENSG00000281639		40.8823529411765	63.3793103448276	50.48	48.3888888888889	52.9411764705882	0.0141388450139445
ENSG00000281706	AL009179.1	19.4705882352941	12.2758620689655	29.72	12.3888888888889	13.1176470588235	0.0466168809088375
ENSG00000282864	AL356118.1	53.8823529411765	53.1724137931034	39.88	45.1666666666667	52.2352941176471	0.0437284795684556

## Sheet: Sheet2
ENSGeneID	OfficialGeneSymbol	MeanCluster1	MeanCluster2	MeanCluster3	MeanCluster4	MeanCluster5	padj
ENSG00000021826	CPS1	57.5294117647059	45.4137931034483	45.7391304347826	61.1666666666667	59.5294117647059	0.00158304543027956
ENSG00000036473	OTC	31.9411764705882	36.5172413793103	32.1739130434783	45.3333333333333	35.3529411764706	0.0305575817963677
ENSG00000074276	CDHR2	45	56.4827586206897	52.7391304347826	49.3333333333333	56.2352941176471	0.0305575817963677
ENSG00000088926	F11	30	20.3448275862069	21.9130434782609	37	31.4705882352941	0.0449760976668644
ENSG00000107984	DKK1	61.7647058823529	51.8965517241379	44.9565217391304	55.5	51.2941176470588	0.00158304543027956
ENSG00000109072	VTN	65.9411764705882	55.3793103448276	42.9130434782609	49.7777777777778	50	0.00158304543027956
ENSG00000109758	HGFAC	38.6470588235294	57.6206896551724	50.4347826086956	32.5555555555556	51.8235294117647	0.00728167413630228
ENSG00000113494	PRLR	57.2941176470588	53.4137931034483	61.7391304347826	49.2777777777778	37.0588235294118	0.015127591259689
ENSG00000113924	HGD	59.2352941176471	43.8965517241379	51.304347826087	50.7222222222222	63.9411764705882	0.00158304543027956
ENSG00000115850	LCT	61.1176470588235	43.551724137931	52.5217391304348	63.2222222222222	47.7647058823529	1.45329013169538e-08
ENSG00000130176	CNN1	50.2941176470588	52.8620689655172	49.2608695652174	56.0555555555556	54.7058823529412	0.0305575817963677
ENSG00000131668	BARX1	8	11.8275862068966	12.3913043478261	14.6666666666667	17.7058823529412	0.0469818626705755
ENSG00000137204	SLC22A7	46.1764705882353	42.6896551724138	60.304347826087	43.8888888888889	62.0588235294118	0.00939552537133005
ENSG00000138109	CYP2C9	40.4117647058824	49.0689655172414	56.1739130434783	46.2222222222222	48.2352941176471	0.014403608883919
ENSG00000143632	ACTA1	26.8235294117647	32.1034482758621	26.6521739130435	32	26.7058823529412	0.00728167413630228
ENSG00000146678	IGFBP1	33.5882352941176	42.7931034482759	34.7391304347826	42.0555555555556	33.1764705882353	0.0108392865891607
ENSG00000148584	A1CF	47.6470588235294	43.551724137931	51.5652173913044	43.9444444444444	41.7647058823529	0.00158304543027956
ENSG00000160766	GBAP1	43.4117647058824	61.1034482758621	33.0434782608696	59.4444444444444	65.8823529411765	0.0256377706773207
ENSG00000162267	ITIH3	43.0588235294118	51.4827586206897	54.8695652173913	44.6666666666667	68.7647058823529	0.00158304543027956
ENSG00000163017	ACTG2	58.8235294117647	50.5172413793103	41.9130434782609	59.8888888888889	56.0588235294118	0.0177686325261367
ENSG00000163581	SLC2A2	53.7647058823529	53.7241379310345	46.7826086956522	62.6111111111111	46.1764705882353	0.00265509252323627
ENSG00000163793	DNAJC5G	18.1176470588235	23.2758620689655	16.4782608695652	31.6666666666667	22.5294117647059	0.0392281859282873
ENSG00000165323	FAT3	44.2352941176471	53.2413793103448	53.3913043478261	56	54.5882352941176	0.0479979384682117
ENSG00000166035	LIPC	54.8235294117647	60.7586206896552	46.0434782608696	49.4444444444444	48.0588235294118	0.0146604224803128
ENSG00000166866	MYO1A	62.4705882352941	53.7931034482759	51.0434782608696	48.2777777777778	46.7647058823529	0.00728167413630228
ENSG00000174482	LINGO2	35.7647058823529	25.7586206896552	33.7826086956522	25.7222222222222	44.0588235294118	0.012980774053935
ENSG00000175084	DES	52.3529411764706	52.3793103448276	56.6086956521739	51.8333333333333	48	0.00158304543027956
ENSG00000175336	APOF	30.6470588235294	36.2068965517241	39.695652173913	41.7777777777778	51.3529411764706	0.0102701099524884
ENSG00000178445	GLDC	37.1176470588235	45.5172413793103	45.9565217391304	55.7777777777778	55.4705882352941	0.0102701099524884
ENSG00000186529	CYP4F3	44.8235294117647	50.8275862068966	55	52.1666666666667	60	0.00245316817717522
ENSG00000187045	TMPRSS6	52.2941176470588	47.7931034482759	47.8695652173913	58.3333333333333	60.8235294117647	0.0392281859282873
ENSG00000196660	SLC30A10	39.2352941176471	23.7931034482759	25.1304347826087	43.6666666666667	31.9411764705882	0.0305575817963677
ENSG00000198650	TAT	44.6470588235294	36.7241379310345	53.2173913043478	42.5	61.4117647058824	0.0305575817963677
ENSG00000198796	ALPK2	48.7058823529412	45.1034482758621	44.1304347826087	51.1111111111111	40.5294117647059	0.0305575817963677
ENSG00000228278	ORM2	46.5882352941176	54.8965517241379	52.2173913043478	58.3888888888889	48.4705882352941	0.040795713662452
ENSG00000230202	AL450405.1	52.1764705882353	59.5862068965517	59.304347826087	37.1111111111111	47.8235294117647	0.0430748806241552
ENSG00000233718	MYCNOS	17.4705882352941	23.4137931034483	3.8695652173913	30.3333333333333	26.2352941176471	0.0258067188988507
ENSG00000236474	GCNT1P1	59.7058823529412	45.8275862068966	62.695652173913	55.4444444444444	39.7647058823529	0.0258067188988507
ENSG00000250410	AC112722.1	32.2941176470588	67.8965517241379	50.0434782608696	37.3333333333333	65.8235294117647	0.031242026038048
ENSG00000259571	BLID	45.1176470588235	51.1034482758621	57.2608695652174	49.3888888888889	53.1176470588235	0.031242026038048
ENSG00000265735	RN7SL5P	52.3529411764706	50.551724137931	53.9565217391304	54.8888888888889	51.4705882352941	0.00158304543027956
ENSG00000278163		49.3529411764706	44.4137931034483	50.8695652173913	62.4444444444444	61.1176470588235	0.0398598657101918
ENSG00000280136	AC240565.1	50.5294117647059	41.7241379310345	30.2173913043478	59.5	43.1764705882353	0.0108392865891607
ENSG00000280837	CPS1-IT1	30.4117647058824	32.0344827586207	36.3913043478261	40.2777777777778	39.1764705882353	0.0258067188988507
ENSG00000283064	AL353759.1	51.1764705882353	55.448275862069	49.3478260869565	22.8333333333333	43.2941176470588	0.0398598657101918

## Sheet: Sheet3
ENSGeneID	OfficialGeneSymbol	MeanCluster1	MeanCluster2	MeanCluster3	MeanCluster4	MeanCluster5	padj
ENSG00000007908	SELE	40.7058823529412	57.7931034482759	57.125	51.9444444444444	34.2352941176471	0.0201839725606763
ENSG00000062096	ARSF	2.70588235294118	10.0689655172414	2.45833333333333	3.11111111111111	5.11764705882353	0.0336424050501475
ENSG00000064787	BCAS1	44.4117647058824	47.6896551724138	40.1666666666667	44.5555555555556	50.4117647058824	0.00738498727401229
ENSG00000073905	VDAC1P1	42.1764705882353	49.4137931034483	42.6666666666667	50.6111111111111	45.4705882352941	0.00413870992663395
ENSG00000083307	GRHL2	33.4117647058824	42.9655172413793	37.5416666666667	57.2222222222222	48.5294117647059	0.00156859875829536
ENSG00000105509	HAS1	57.4117647058824	46.7931034482759	41.2916666666667	55.2777777777778	43.2941176470588	0.00343966302887415
ENSG00000116785	CFHR3	21.0588235294118	19.7931034482759	21.7083333333333	30.4444444444444	22.4705882352941	0.00155712765046307
ENSG00000124092	CTCFL	5.35294117647059	14.2413793103448	15.7916666666667	9	11.0588235294118	0.02542692923737
ENSG00000136244	IL6	54.9411764705882	44.8965517241379	47.875	46.5555555555556	60.7647058823529	0.00274452843212721
ENSG00000144130	NT5DC4	23.9411764705882	22.4137931034483	19.1666666666667	10.4444444444444	24.4705882352941	0.0332923710467384
ENSG00000146090	RASGEF1C	47.6470588235294	40.448275862069	51.9166666666667	52.7777777777778	45.7058823529412	0.00458167802389165
ENSG00000146839	ZAN	22.0588235294118	22.6896551724138	34.5	17.6111111111111	12.0588235294118	0.00496057708345218
ENSG00000158022	TRIM63	43.6470588235294	53.3448275862069	54.375	44.1111111111111	45.1176470588235	0.00225189703431304
ENSG00000162896	PIGR	26.8235294117647	26.3103448275862	24.6666666666667	26.5555555555556	30.4117647058824	0.000179932452616022
ENSG00000168484	SFTPC	39.6470588235294	26.7586206896552	35.875	24.2777777777778	16.6470588235294	0.0275246159981747
ENSG00000169862	CTNND2	50.3529411764706	49.2068965517241	58.2083333333333	47.6111111111111	60.4705882352941	0.00660926685160404
ENSG00000172689	MS4A10	17.0588235294118	15.6551724137931	9.70833333333333	10.8333333333333	6.41176470588235	0.0297240122672448
ENSG00000178965	ERICH3	18.7058823529412	29.7586206896552	43.4583333333333	27.7222222222222	36.5882352941176	0.000393666499799815
ENSG00000180720	CHRM4	31.8235294117647	32.4137931034483	35.25	26.6111111111111	41.2941176470588	5.78099333693289e-06
ENSG00000185303	SFTPA2	28.4705882352941	25.0689655172414	39.75	28	12.4117647058824	0.00343966302887415
ENSG00000186452	TMPRSS12	3.88235294117647	20.9310344827586	20.125	16.3888888888889	8.17647058823529	0.0336424050501475
ENSG00000186766	FOXI2	60.4117647058824	45.6206896551724	56.25	44.8333333333333	56.1176470588235	0.0336424050501475
ENSG00000198727	MT-CYB	51	48.2413793103448	55.125	64.5	47.9411764705882	0.0123517677900406
ENSG00000210194	MT-TE	48.1764705882353	49.8620689655172	47.0416666666667	46.2222222222222	54.6470588235294	0.0209579773764771
ENSG00000210196	MT-TP	47.8823529411765	63.0344827586207	44.6666666666667	49.6666666666667	56.2941176470588	0.0430465257087431
ENSG00000211662	IGLV3-21	34.5882352941176	32.4827586206897	24.4166666666667	14.4444444444444	29.6470588235294	0.0368821125205957
ENSG00000211679	IGLC3	41.1764705882353	45.0344827586207	37.75	44.6666666666667	33.8235294117647	0.0336424050501475
ENSG00000211807	TRAV26-1	7.94117647058824	21.6551724137931	27.5416666666667	14.4444444444444	14.7647058823529	0.00475759174059636
ENSG00000212664	AC064799.1	56.6470588235294	49.7931034482759	56.875	51.5555555555556	50.8823529411765	0.00650892255337831
ENSG00000212789	ST13P5	52.2941176470588	48.6896551724138	43.9583333333333	44.7222222222222	58.4705882352941	0.0236085004327634
ENSG00000225630	MTND2P28	55.2941176470588	56.448275862069	45.1666666666667	51.8333333333333	51	1.12964516038081e-05
ENSG00000225972	MTND1P23	39.3529411764706	38.1379310344828	31.625	29.8888888888889	35.4705882352941	4.80281260687685e-10
ENSG00000226084	AC113935.1	51.5882352941176	43.8275862068966	51.25	59.9444444444444	65.1764705882353	0.0258195372022553
ENSG00000228253	MT-ATP8	72.3529411764706	49.7586206896552	50.7083333333333	50.7777777777778	44.7647058823529	0.0315796034261193
ENSG00000233045	AC097523.1	45.1176470588235	41.1724137931034	39.25	39.5555555555556	34.4117647058824	0.00460929815149233
ENSG00000234241	AL109618.1	29.1764705882353	34.1724137931034	25	30.6111111111111	27.6470588235294	0.0382051875213184
ENSG00000237993	AL365318.1	32.5294117647059	35.6551724137931	32.625	28.6111111111111	31.8235294117647	0.00274452843212721
ENSG00000245571	FAM111A-DT	48.7058823529412	57.1724137931034	51.75	61.3888888888889	43.0588235294118	0.0273008692522307
ENSG00000250337	PURPL	49.2352941176471	35.2758620689655	38.625	38.7777777777778	42.0588235294118	0.0244309990662641
ENSG00000254102	AC090136.3	45.4705882352941	54.6551724137931	46.2916666666667	51.4444444444444	38.8235294117647	0.0238032516185214
ENSG00000254126	CD8B2	20.2352941176471	13.1724137931034	21.4583333333333	15.7777777777778	31.3529411764706	0.0210704296413346
ENSG00000263740	RN7SL4P	49.1764705882353	50.6896551724138	45.25	67.1111111111111	56.7647058823529	0.0100070289492061
ENSG00000271723	MROH7-TTC4	13.4117647058824	12.7586206896552	7.04166666666667	14.6111111111111	1.23529411764706	0.0359602641009342
ENSG00000274016		60.7058823529412	40.8965517241379	53.75	53.0555555555556	34.8235294117647	3.33147518157565e-07
ENSG00000277048		41.4705882352941	50.551724137931	53.875	67.5	52.1176470588235	0.0182865705403958
ENSG00000277437	FP671120.2	44.7058823529412	42.2068965517241	46.5833333333333	52.0555555555556	42.4705882352941	0.0100070289492061
ENSG00000278176		34.5882352941176	24.4827586206897	36.2083333333333	37.9444444444444	29.1176470588235	0.0128838537768609
ENSG00000279692	AC110285.6	52.2352941176471	51.4827586206897	42.2083333333333	43.8888888888889	69.0588235294118	0.0123517677900406
ENSG00000282051	AC010507.1	31.7058823529412	35.6551724137931	45.5	59	44.0588235294118	0.000643732933362387
