# Supplementary material for: Self-organized metabotyping of obese individuals identifies clusters responding differently to bariatric surgery
Source: PLoS One. 2023 Mar 2;18(3):e0279335. doi: 10.1371/journal.pone.0279335 (PMC9980823; doi:10.1371/journal.pone.0279335)
Supplement: S2 Table — DEGGroup: Groups assigned by DEG Report software, representing genes with similar expression levels enriched in KEGG pathways, Cluster_DEGScore: z score assigned by DEG Report software, representing the expression levels of enriched KEGG pathways for each cluster, p value: Wilcoxon p value assigned by Enrichr software indicating the statistical significance of the enriched KEGG pathway, EnrichrCombinedScore: Score assigned by Enrichr software indicating the significance of the enriched KEGG pathway. (XLSX) [file pone.0279335.s017.xlsx]

## Sheet: Sheet1
KEGG_Pathway	DEGGroup	Cluster1_DEGScore	Cluster2_DEGScore	Cluster3_DEGScore	Cluster4_DEGScore	Cluster5_DEGScore	p value	EnrichrCombinedScore	TopGenesEnrichedInPathway	Tissue
Viral myocarditis	Group1_LiverTissue	-0.5	0.25	1.2	-0.4	-0.9	0.02911773367114391	119.878	MYH7	Liver
Inflammatory bowel disease (IBD)	Group1_LiverTissue	-0.5	0.25	1.2	-0.4	-0.9	0.0320356942028436	105.874	IL12RB1	Liver
Cardiac muscle contraction	Group1_LiverTissue	-0.5	0.25	1.2	-0.4	-0.9	0.03833088396798601	83.6282	MYH7	Liver
Hypertrophic cardiomyopathy (HCM)	Group1_LiverTissue	-0.5	0.25	1.2	-0.4	-0.9	0.041705318095063774	74.7559	MYH7	Liver
Dilated cardiomyopathy (DCM)	Group1_LiverTissue	-0.5	0.25	1.2	-0.4	-0.9	0.0445892046624482	68.3574	MYH7	Liver
Th1 and Th2 cell differentiation	Group1_LiverTissue	-0.5	0.25	1.2	-0.4	-0.9	0.04506909232552398	67.3817	IL12RB1	Liver
Th17 cell differentiation	Group1_LiverTissue	-0.5	0.25	1.2	-0.4	-0.9	0.05224142330784828	55.1753	IL12RB1	Liver
Adrenergic signaling in cardiomyocytes	Group1_LiverTissue	-0.5	0.25	1.2	-0.4	-0.9	0.07019484901226249	36.6411	MYH7	Liver
JAK-STAT signaling pathway	Group1_LiverTissue	-0.5	0.25	1.2	-0.4	-0.9	0.07812708300812571	31.4743	IL12RB1	Liver
cGMP-PKG signaling pathway	Group1_LiverTissue	-0.5	0.25	1.2	-0.4	-0.9	0.07998461707111014	30.4328	MYH7	Liver
Cytokine-cytokine receptor interaction	Group1_LiverTissue	-0.5	0.25	1.2	-0.4	-0.9	0.13767609254055066	13.4888	IL12RB1	Liver
Pathways in cancer	Group1_LiverTissue	-0.5	0.25	1.2	-0.4	-0.9	0.23557795316153474	5.45552	IL12RB1	Liver
ErbB signaling pathway	Group2_LiverTissue	-0.75	-1.1	1.25	0.25	0.2	7.856794992100311E-4	336.422	PAK1;NRG1	Liver
Epithelial cell signaling in Helicobacter pylori infection	Group2_LiverTissue	-0.75	-1.1	1.25	0.25	0.2	0.03349171276321553	99.8958	PAK1	Liver
Renal cell carcinoma	Group2_LiverTissue	-0.75	-1.1	1.25	0.25	0.2	0.033976614095502004	98.0314	PAK1	Liver
p53 signaling pathway	Group2_LiverTissue	-0.75	-1.1	1.25	0.25	0.2	0.03543000476018619	92.7832	TP53AIP1	Liver
Fc gamma R-mediated phagocytosis	Group2_LiverTissue	-0.75	-1.1	1.25	0.25	0.2	0.0445892046624482	68.3574	PAK1	Liver
T cell receptor signaling pathway	Group2_LiverTissue	-0.75	-1.1	1.25	0.25	0.2	0.04937832948591827	59.5692	PAK1	Liver
C-type lectin receptor signaling pathway	Group2_LiverTissue	-0.75	-1.1	1.25	0.25	0.2	0.050810847928028736	57.3009	PAK1	Liver
Natural killer cell mediated cytotoxicity	Group2_LiverTissue	-0.75	-1.1	1.25	0.25	0.2	0.06361635628304867	42.0593	PAK1	Liver
Apoptosis	Group2_LiverTissue	-0.75	-1.1	1.25	0.25	0.2	0.06925761819784873	37.3416	TP53AIP1	Liver
Adrenergic signaling in cardiomyocytes	Group2_LiverTissue	-0.75	-1.1	1.25	0.25	0.2	0.07019484901226249	36.6411	SCN5A	Liver
Hippo signaling pathway	Group2_LiverTissue	-0.75	-1.1	1.25	0.25	0.2	0.07719705081553525	32.0174	PAK1	Liver
Axon guidance	Group2_LiverTissue	-0.75	-1.1	1.25	0.25	0.2	0.08692040716803273	26.9919	PAK1	Liver
Chemokine signaling pathway	Group2_LiverTissue	-0.75	-1.1	1.25	0.25	0.2	0.091059258031028	25.2236	PAK1	Liver
Focal adhesion	Group2_LiverTissue	-0.75	-1.1	1.25	0.25	0.2	0.09518121669844049	23.6379	PAK1	Liver
Proteoglycans in cancer	Group2_LiverTissue	-0.75	-1.1	1.25	0.25	0.2	0.09609491968203435	23.3077	PAK1	Liver
Human immunodeficiency virus 1 infection	Group2_LiverTissue	-0.75	-1.1	1.25	0.25	0.2	0.10110545917546415	21.6188	PAK1	Liver
cAMP signaling pathway	Group2_LiverTissue	-0.75	-1.1	1.25	0.25	0.2	0.10110545917546415	21.6188	PAK1	Liver
Regulation of actin cytoskeleton	Group2_LiverTissue	-0.75	-1.1	1.25	0.25	0.2	0.10201377599043508	21.3332	PAK1	Liver
Ras signaling pathway	Group2_LiverTissue	-0.75	-1.1	1.25	0.25	0.2	0.11015153146412886	19.0164	PAK1	Liver
MAPK signaling pathway	Group2_LiverTissue	-0.75	-1.1	1.25	0.25	0.2	0.1381136864939522	13.4215	PAK1	Liver
Protein export	Group3_LiverTissue	0.1	1.1	-1.25	-0.5	0.45	0.021634798076404317	175.444	HSPA5	Liver
Biosynthesis of unsaturated fatty acids	Group3_LiverTissue	0.1	1.1	-1.25	-0.5	0.45	0.02535182406329611	143.271	ACOT4	Liver
Fatty acid elongation	Group3_LiverTissue	0.1	1.1	-1.25	-0.5	0.45	0.02535182406329611	143.271	ACOT4	Liver
Prion diseases	Group3_LiverTissue	0.1	1.1	-1.25	-0.5	0.45	0.03274578118305316	102.827	HSPA5	Liver
Vasopressin-regulated water reabsorption	Group3_LiverTissue	0.1	1.1	-1.25	-0.5	0.45	0.04100045992096377	76.4156	DYNLL2	Liver
Aminoacyl-tRNA biosynthesis	Group3_LiverTissue	0.1	1.1	-1.25	-0.5	0.45	0.06089851847702341	44.6339	AARS	Liver
Thyroid hormone synthesis	Group3_LiverTissue	0.1	1.1	-1.25	-0.5	0.45	0.06803671175551504	38.232	HSPA5	Liver
Antigen processing and presentation	Group3_LiverTissue	0.1	1.1	-1.25	-0.5	0.45	0.07070025813490022	36.2174	HSPA5	Liver
Cell adhesion molecules (CAMs)	Group3_LiverTissue	0.1	1.1	-1.25	-0.5	0.45	0.12917465122531172	14.8573	LRRC4	Liver
Ribosome	Group3_LiverTissue	0.1	1.1	-1.25	-0.5	0.45	0.13582012879504807	13.7353	RPL28	Liver
Protein processing in endoplasmic reticulum	Group3_LiverTissue	0.1	1.1	-1.25	-0.5	0.45	0.1456983291967034	12.2885	HSPA5	Liver
Axon guidance	Group3_LiverTissue	0.1	1.1	-1.25	-0.5	0.45	0.158702951903336	10.705	LRRC4	Liver
NF-kappa B signaling pathway	Group4_LiverTissue	-1	-0.25	1	-0.5	0.4	0.0016830277609427816	206.872	BTK;PRKCQ	Liver
Primary immunodeficiency	Group4_LiverTissue	-1	-0.25	1	-0.5	0.4	0.023791740650748436	155.444	BTK	Liver
Glycosphingolipid biosynthesis	Group4_LiverTissue	-1	-0.25	1	-0.5	0.4	0.028866725585080872	121.199	B3GALT4	Liver
Fc epsilon RI signaling pathway	Group4_LiverTissue	-1	-0.25	1	-0.5	0.4	0.0433219771034119	71.0203	BTK	Liver
Adipocytokine signaling pathway	Group4_LiverTissue	-1	-0.25	1	-0.5	0.4	0.04394593765789982	69.6721	PRKCQ	Liver
Renin secretion	Group4_LiverTissue	-1	-0.25	1	-0.5	0.4	0.04394593765789982	69.6721	PDE1C	Liver
B cell receptor signaling pathway	Group4_LiverTissue	-1	-0.25	1	-0.5	0.4	0.04519273199817685	67.1033	BTK	Liver
Taste transduction	Group4_LiverTissue	-1	-0.25	1	-0.5	0.4	0.05264203545513193	54.5735	PDE1C	Liver
Morphine addiction	Group4_LiverTissue	-1	-0.25	1	-0.5	0.4	0.0575783943051017	48.2605	PDE1C	Liver
Th1 and Th2 cell differentiation	Group4_LiverTissue	-1	-0.25	1	-0.5	0.4	0.058193766938694665	47.5581	PRKCQ	Liver
Inflammatory mediator regulation of TRP channels	Group4_LiverTissue	-1	-0.25	1	-0.5	0.4	0.06310341209244187	42.5074	PRKCQ	Liver
T cell receptor signaling pathway	Group4_LiverTissue	-1	-0.25	1	-0.5	0.4	0.06371545380395265	41.9395	PRKCQ	Liver
Th17 cell differentiation	Group4_LiverTissue	-1	-0.25	1	-0.5	0.4	0.06737996053921816	38.7837	PRKCQ	Liver
Insulin resistance	Group4_LiverTissue	-1	-0.25	1	-0.5	0.4	0.06798942297117559	38.2963	PRKCQ	Liver
Platelet activation	Group4_LiverTissue	-1	-0.25	1	-0.5	0.4	0.07769095856744498	31.7	BTK	Liver
Osteoclast differentiation	Group4_LiverTissue	-1	-0.25	1	-0.5	0.4	0.07949958565386017	30.6724	BTK	Liver
Autophagy	Group4_LiverTissue	-1	-0.25	1	-0.5	0.4	0.08010173346833381	30.342	PRKCQ	Liver
Purine metabolism	Group4_LiverTissue	-1	-0.25	1	-0.5	0.4	0.08070351765431988	30.0176	PDE1C	Liver
Vascular smooth muscle contraction	Group4_LiverTissue	-1	-0.25	1	-0.5	0.4	0.08250669059562457	29.0778	PRKCQ	Liver
Calcium signaling pathway	Group4_LiverTissue	-1	-0.25	1	-0.5	0.4	0.11557238377274692	17.6584	PDE1C	Liver
Epstein-Barr virus infection	Group4_LiverTissue	-1	-0.25	1	-0.5	0.4	0.12308933942221861	16.034	BTK	Liver
Olfactory transduction	Group4_LiverTissue	-1	-0.25	1	-0.5	0.4	0.253186384713499	4.75963	PDE1C	Liver
Renin-angiotensin system	Group5_LiverTissue	-0.2	-0.4	1.4	0.35	-0.75	0.015985227036696047	256.9	MRGPRD	Liver
Glycerolipid metabolism	Group5_LiverTissue	-0.2	-0.4	1.4	0.35	-0.75	0.04187683751130603	74.3097	MBOAT1	Liver
Circadian entrainment	Group5_LiverTissue	-0.2	-0.4	1.4	0.35	-0.75	0.06582088646897687	40.071	MTNR1B	Liver
Glycerophospholipid metabolism	Group5_LiverTissue	-0.2	-0.4	1.4	0.35	-0.75	0.06582088646897687	40.071	MBOAT1	Liver
Neuroactive ligand-receptor interaction	Group5_LiverTissue	-0.2	-0.4	1.4	0.35	-0.75	0.2123486905352821	6.54914	MTNR1B	Liver
Insulin secretion	Group6_LiverTissue	-0.3	0.5	1.25	-1.3	-0.2	2.865529734338402E-4	189.711	GLP1R;CACNA1C;ADCY8	Liver
Glutamatergic synapse	Group6_LiverTissue	-0.3	0.5	1.25	-1.3	-0.2	6.545247831168926E-4	128.625	DLGAP1;CACNA1C;ADCY8	Liver
Vascular smooth muscle contraction	Group6_LiverTissue	-0.3	0.5	1.25	-1.3	-0.2	0.0010014330576993134	104.641	MRVI1;CACNA1C;ADCY8	Liver
Oxytocin signaling pathway	Group6_LiverTissue	-0.3	0.5	1.25	-1.3	-0.2	0.0015315949786927254	84.7248	TRPM2;CACNA1C;ADCY8	Liver
cGMP-PKG signaling pathway	Group6_LiverTissue	-0.3	0.5	1.25	-1.3	-0.2	0.0019336358929995464	75.2814	MRVI1;CACNA1C;ADCY8	Liver
cAMP signaling pathway	Group6_LiverTissue	-0.3	0.5	1.25	-1.3	-0.2	0.0038605585243045716	52.424	GLP1R;CACNA1C;ADCY8	Liver
Cortisol synthesis and secretion	Group6_LiverTissue	-0.3	0.5	1.25	-1.3	-0.2	0.004266288722613444	111.939	CACNA1C;ADCY8	Liver
Long-term potentiation	Group6_LiverTissue	-0.3	0.5	1.25	-1.3	-0.2	0.0045265652607379275	107.419	CACNA1C;ADCY8	Liver
Taste transduction	Group6_LiverTissue	-0.3	0.5	1.25	-1.3	-0.2	0.0068642280423139015	80.023	CACNA1C;ADCY8	Liver
GABAergic synapse	Group6_LiverTissue	-0.3	0.5	1.25	-1.3	-0.2	0.007855172466354438	72.608	CACNA1C;ADCY8	Liver
Dilated cardiomyopathy (DCM)	Group6_LiverTissue	-0.3	0.5	1.25	-1.3	-0.2	0.008199014219410184	70.3845	CACNA1C;ADCY8	Liver
GnRH signaling pathway	Group6_LiverTissue	-0.3	0.5	1.25	-1.3	-0.2	0.008549551592924202	68.2706	CACNA1C;ADCY8	Liver
Circadian entrainment	Group6_LiverTissue	-0.3	0.5	1.25	-1.3	-0.2	0.009270551538844608	64.3424	CACNA1C;ADCY8	Liver
Aldosterone synthesis and secretion	Group6_LiverTissue	-0.3	0.5	1.25	-1.3	-0.2	0.009454923277187449	63.418	CACNA1C;ADCY8	Liver
Cholinergic synapse	Group6_LiverTissue	-0.3	0.5	1.25	-1.3	-0.2	0.012205933737396214	52.4504	CACNA1C;ADCY8	Liver
Platelet activation	Group6_LiverTissue	-0.3	0.5	1.25	-1.3	-0.2	0.014809355315659392	45.2957	SYK;ADCY8	Liver
PI3K-Akt signaling pathway	Group6_LiverTissue	-0.3	0.5	1.25	-1.3	-0.2	0.015674765631546444	23.4785	ANGPT4;SYK;LAMA3	Liver
Adrenergic signaling in cardiomyocytes	Group6_LiverTissue	-0.3	0.5	1.25	-1.3	-0.2	0.019884535674751864	36.0259	CACNA1C;ADCY8	Liver
Phospholipase D signaling pathway	Group6_LiverTissue	-0.3	0.5	1.25	-1.3	-0.2	0.02066149553282785	34.9503	SYK;ADCY8	Liver
Retrograde endocannabinoid signaling	Group6_LiverTissue	-0.3	0.5	1.25	-1.3	-0.2	0.02066149553282785	34.9503	CACNA1C;ADCY8	Liver
Cushing syndrome	Group6_LiverTissue	-0.3	0.5	1.25	-1.3	-0.2	0.022523250126785396	32.6297	CACNA1C;ADCY8	Liver
Calcium signaling pathway	Group6_LiverTissue	-0.3	0.5	1.25	-1.3	-0.2	0.03217968496088416	24.3718	CACNA1C;ADCY8	Liver
Rap1 signaling pathway	Group6_LiverTissue	-0.3	0.5	1.25	-1.3	-0.2	0.03802081963408357	21.1626	ANGPT4;ADCY8	Liver
Ascorbate and aldarate metabolism	Group6_LiverTissue	-0.3	0.5	1.25	-1.3	-0.2	0.03974515847448719	79.6362	MIOX	Liver
Glycosphingolipid biosynthesis	Group6_LiverTissue	-0.3	0.5	1.25	-1.3	-0.2	0.06538898203182864	40.4059	B3GNT5	Liver
Type II diabetes mellitus	Group6_LiverTissue	-0.3	0.5	1.25	-1.3	-0.2	0.0667940570746933	39.2194	CACNA1C	Liver
Ovarian steroidogenesis	Group6_LiverTissue	-0.3	0.5	1.25	-1.3	-0.2	0.07099704156206502	35.988	ADCY8	Liver
MAPK signaling pathway	Group6_LiverTissue	-0.3	0.5	1.25	-1.3	-0.2	0.07198289984383327	11.893	ANGPT4;CACNA1C	Liver
Regulation of lipolysis in adipocytes	Group6_LiverTissue	-0.3	0.5	1.25	-1.3	-0.2	0.07934818460888594	30.7141	ADCY8	Liver
Amphetamine addiction	Group6_LiverTissue	-0.3	0.5	1.25	-1.3	-0.2	0.09719411637551117	22.8534	CACNA1C	Liver
Fc epsilon RI signaling pathway	Group6_LiverTissue	-0.3	0.5	1.25	-1.3	-0.2	0.09719411637551117	22.8534	SYK	Liver
Renin secretion	Group6_LiverTissue	-0.3	0.5	1.25	-1.3	-0.2	0.098552942914148	22.388	CACNA1C	Liver
B cell receptor signaling pathway	Group6_LiverTissue	-0.3	0.5	1.25	-1.3	-0.2	0.10126466746190751	21.5025	SYK	Liver
Arrhythmogenic right ventricular cardiomyopathy (ARVC)	Group6_LiverTissue	-0.3	0.5	1.25	-1.3	-0.2	0.10261757102953976	21.081	CACNA1C	Liver
Bile secretion	Group6_LiverTissue	-0.3	0.5	1.25	-1.3	-0.2	0.10261757102953976	21.081	ADCY8	Liver
Inositol phosphate metabolism	Group6_LiverTissue	-0.3	0.5	1.25	-1.3	-0.2	0.10531747456332152	20.2773	MIOX	Liver
Thyroid hormone synthesis	Group6_LiverTissue	-0.3	0.5	1.25	-1.3	-0.2	0.10531747456332152	20.2773	ADCY8	Liver
Gastric acid secretion	Group6_LiverTissue	-0.3	0.5	1.25	-1.3	-0.2	0.10666448008193466	19.8939	ADCY8	Liver
Cardiac muscle contraction	Group6_LiverTissue	-0.3	0.5	1.25	-1.3	-0.2	0.11069374465887018	18.8119	CACNA1C	Liver
Complement and coagulation cascades	Group6_LiverTissue	-0.3	0.5	1.25	-1.3	-0.2	0.11203292470437068	18.4723	PLAUR	Liver
ECM-receptor interaction	Group6_LiverTissue	-0.3	0.5	1.25	-1.3	-0.2	0.11603877878724199	17.5108	LAMA3	Liver
Hypertrophic cardiomyopathy (HCM)	Group6_LiverTissue	-0.3	0.5	1.25	-1.3	-0.2	0.12002716124830684	16.6277	CACNA1C	Liver
Gap junction	Group6_LiverTissue	-0.3	0.5	1.25	-1.3	-0.2	0.12399814565122261	15.8143	ADCY8	Liver
Salivary secretion	Group6_LiverTissue	-0.3	0.5	1.25	-1.3	-0.2	0.12663583920182195	15.307	ADCY8	Liver
Morphine addiction	Group6_LiverTissue	-0.3	0.5	1.25	-1.3	-0.2	0.12795180527955669	15.063	ADCY8	Liver
Fc gamma R-mediated phagocytosis	Group6_LiverTissue	-0.3	0.5	1.25	-1.3	-0.2	0.12795180527955669	15.063	SYK	Liver
Small cell lung cancer	Group6_LiverTissue	-0.3	0.5	1.25	-1.3	-0.2	0.130577989553445	14.5934	LAMA3	Liver
NF-kappa B signaling pathway	Group6_LiverTissue	-0.3	0.5	1.25	-1.3	-0.2	0.13319652792311082	14.1469	SYK	Liver
Amoebiasis	Group6_LiverTissue	-0.3	0.5	1.25	-1.3	-0.2	0.13450293659933887	13.9317	LAMA3	Liver
Pancreatic secretion	Group6_LiverTissue	-0.3	0.5	1.25	-1.3	-0.2	0.13711004640271124	13.5168	ADCY8	Liver
Phosphatidylinositol signaling system	Group6_LiverTissue	-0.3	0.5	1.25	-1.3	-0.2	0.13841075285555662	13.3167	IP6K3	Liver
Progesterone-mediated oocyte maturation	Group6_LiverTissue	-0.3	0.5	1.25	-1.3	-0.2	0.13841075285555662	13.3167	ADCY8	Liver
Inflammatory mediator regulation of TRP channels	Group6_LiverTissue	-0.3	0.5	1.25	-1.3	-0.2	0.13970956391884184	13.1213	ADCY8	Liver
HIF-1 signaling pathway	Group6_LiverTissue	-0.3	0.5	1.25	-1.3	-0.2	0.13970956391884184	13.1213	ANGPT4	Liver
Melanogenesis	Group6_LiverTissue	-0.3	0.5	1.25	-1.3	-0.2	0.14100648221984982	12.9304	ADCY8	Liver
Longevity regulating pathway	Group6_LiverTissue	-0.3	0.5	1.25	-1.3	-0.2	0.14230151047491377	12.7438	ADCY8	Liver
C-type lectin receptor signaling pathway	Group6_LiverTissue	-0.3	0.5	1.25	-1.3	-0.2	0.1448859074147043	12.3834	SYK	Liver
Parathyroid hormone synthesis, secretion and action	Group6_LiverTissue	-0.3	0.5	1.25	-1.3	-0.2	0.14746277593480303	12.0389	ADCY8	Liver
Drug metabolism	Group6_LiverTissue	-0.3	0.5	1.25	-1.3	-0.2	0.15003213723586475	11.7093	FMO1	Liver
Toxoplasmosis	Group6_LiverTissue	-0.3	0.5	1.25	-1.3	-0.2	0.1564228347708119	10.9451	LAMA3	Liver
Serotonergic synapse	Group6_LiverTissue	-0.3	0.5	1.25	-1.3	-0.2	0.1564228347708119	10.9451	CACNA1C	Liver
Oocyte meiosis	Group6_LiverTissue	-0.3	0.5	1.25	-1.3	-0.2	0.171571572737233	9.40136	ADCY8	Liver
Osteoclast differentiation	Group6_LiverTissue	-0.3	0.5	1.25	-1.3	-0.2	0.1740706605220296	9.1774	SYK	Liver
Purine metabolism	Group6_LiverTissue	-0.3	0.5	1.25	-1.3	-0.2	0.1765624599692897	8.96166	ADCY8	Liver
Relaxin signaling pathway	Group6_LiverTissue	-0.3	0.5	1.25	-1.3	-0.2	0.1778056329710841	8.85674	ADCY8	Liver
Natural killer cell mediated cytotoxicity	Group6_LiverTissue	-0.3	0.5	1.25	-1.3	-0.2	0.17904699159160314	8.75373	SYK	Liver
Dopaminergic synapse	Group6_LiverTissue	-0.3	0.5	1.25	-1.3	-0.2	0.17904699159160314	8.75373	CACNA1C	Liver
Apelin signaling pathway	Group6_LiverTissue	-0.3	0.5	1.25	-1.3	-0.2	0.18645718406173262	8.17301	ADCY8	Liver
Estrogen signaling pathway	Group6_LiverTissue	-0.3	0.5	1.25	-1.3	-0.2	0.18645718406173262	8.17301	ADCY8	Liver
Pathways in cancer	Group6_LiverTissue	-0.3	0.5	1.25	-1.3	-0.2	0.18832565441865817	4.20021	LAMA3;ADCY8	Liver
Cellular senescence	Group6_LiverTissue	-0.3	0.5	1.25	-1.3	-0.2	0.21426851603620314	6.41886	MYBL2	Liver
Alzheimer disease	Group6_LiverTissue	-0.3	0.5	1.25	-1.3	-0.2	0.22724250341901603	5.77675	CACNA1C	Liver
NOD-like receptor signaling pathway	Group6_LiverTissue	-0.3	0.5	1.25	-1.3	-0.2	0.23539059356518305	5.41764	TRPM2	Liver
Tuberculosis	Group6_LiverTissue	-0.3	0.5	1.25	-1.3	-0.2	0.23654780520486846	5.36911	SYK	Liver
Kaposi sarcoma-associated herpesvirus infection	Group6_LiverTissue	-0.3	0.5	1.25	-1.3	-0.2	0.24460101339962925	5.04705	SYK	Liver
Chemokine signaling pathway	Group6_LiverTissue	-0.3	0.5	1.25	-1.3	-0.2	0.2491659126918166	4.87592	ADCY8	Liver
Focal adhesion	Group6_LiverTissue	-0.3	0.5	1.25	-1.3	-0.2	0.25933964696895456	4.52133	LAMA3	Liver
Viral carcinogenesis	Group6_LiverTissue	-0.3	0.5	1.25	-1.3	-0.2	0.2615823120745377	4.44778	SYK	Liver
Epstein-Barr virus infection	Group6_LiverTissue	-0.3	0.5	1.25	-1.3	-0.2	0.2615823120745377	4.44778	SYK	Liver
Proteoglycans in cancer	Group6_LiverTissue	-0.3	0.5	1.25	-1.3	-0.2	0.2615823120745377	4.44778	PLAUR	Liver
Human T-cell leukemia virus 1 infection	Group6_LiverTissue	-0.3	0.5	1.25	-1.3	-0.2	0.28147309195502535	3.85911	ADCY8	Liver
Human cytomegalovirus infection	Group6_LiverTissue	-0.3	0.5	1.25	-1.3	-0.2	0.2879874992379993	3.68841	ADCY8	Liver
Thermogenesis	Group6_LiverTissue	-0.3	0.5	1.25	-1.3	-0.2	0.2944447961037839	3.52861	ADCY8	Liver
Ras signaling pathway	Group6_LiverTissue	-0.3	0.5	1.25	-1.3	-0.2	0.2955154938047619	3.50297	ANGPT4	Liver
Human papillomavirus infection	Group6_LiverTissue	-0.3	0.5	1.25	-1.3	-0.2	0.39316207079402476	1.88593	LAMA3	Liver
Neuroactive ligand-receptor interaction	Group6_LiverTissue	-0.3	0.5	1.25	-1.3	-0.2	0.4005281822062841	1.80468	GLP1R	Liver
Herpes simplex virus 1 infection	Group6_LiverTissue	-0.3	0.5	1.25	-1.3	-0.2	0.526582053369415	0.869035	SYK	Liver
N-Glycan biosynthesis	Group7_LiverTissue	0.9	1.1	-0.5	0	-1	0.027165344857992397	131.12	ALG2	Liver
mRNA surveillance pathway	Group7_LiverTissue	0.9	1.1	-0.5	0	-1	0.048938487444328285	60.2835	MAGOH	Liver
Spliceosome	Group7_LiverTissue	0.9	1.1	-0.5	0	-1	0.07129697211276262	35.8331	MAGOH	Liver
RNA transport	Group7_LiverTissue	0.9	1.1	-0.5	0	-1	0.0871182901028945	26.8924	MAGOH	Liver
African trypanosomiasis	Group2_SubcutaneousAdiposeTissue	-0.25	-0.75	1.4	0.25	-0.7	0.012880151107249067	336.067	SELE	SubcutaneousAdipose
Malaria	Group2_SubcutaneousAdiposeTissue	-0.25	-0.75	1.4	0.25	-0.7	0.01702685745129035	237.491	SELE	SubcutaneousAdipose
Pertussis	Group2_SubcutaneousAdiposeTissue	-0.25	-0.75	1.4	0.25	-0.7	0.026302399386950583	136.77	SFTPA2	SubcutaneousAdipose
AGE-RAGE signaling pathway in diabetic complications	Group2_SubcutaneousAdiposeTissue	-0.25	-0.75	1.4	0.25	-0.7	0.03448424920041465	96.2072	SELE	SubcutaneousAdipose
TNF signaling pathway	Group2_SubcutaneousAdiposeTissue	-0.25	-0.75	1.4	0.25	-0.7	0.037875920759049685	85.0244	SELE	SubcutaneousAdipose
Fluid shear stress and atherosclerosis	Group2_SubcutaneousAdiposeTissue	-0.25	-0.75	1.4	0.25	-0.7	0.047654083666241055	62.565	SELE	SubcutaneousAdipose
Cell adhesion molecules (CAMs)	Group2_SubcutaneousAdiposeTissue	-0.25	-0.75	1.4	0.25	-0.7	0.049666481424915095	59.1611	SELE	SubcutaneousAdipose
Phagosome	Group2_SubcutaneousAdiposeTissue	-0.25	-0.75	1.4	0.25	-0.7	0.05200967121074598	55.57	SFTPA2	SubcutaneousAdipose
Cholinergic synapse	Group1_SubcutaneousAdiposeTissue	-0.2	0.7	-0.2	-1	0.95	0.05462140403176767	51.9166	CHRM4	SubcutaneousAdipose
Regulation of actin cytoskeleton	Group1_SubcutaneousAdiposeTissue	-0.2	0.7	-0.2	-1	0.95	0.10201377599043508	21.3332	CHRM4	SubcutaneousAdipose
Neuroactive ligand-receptor interaction	Group1_SubcutaneousAdiposeTissue	-0.2	0.7	-0.2	-1	0.95	0.15674222600316043	10.9654	CHRM4	SubcutaneousAdipose
Arginine biosynthesis	Group1_MesentericAdiposeTissue_VisceralAdiposeTissue	0.6	-0.5	-0.8	1.5	0.5	2.857953111961309E-4	647.638	CPS1;OTC	MesentericAdipose
Tyrosine metabolism	Group1_MesentericAdiposeTissue_VisceralAdiposeTissue	0.6	-0.5	-0.8	1.5	0.5	8.480218264323183E-4	327.435	HGD;TAT	MesentericAdipose
Arachidonic acid metabolism	Group1_MesentericAdiposeTissue_VisceralAdiposeTissue	0.6	-0.5	-0.8	1.5	0.5	0.0025774532155050057	157.697	CYP2C9;CYP4F3	MesentericAdipose
Phenylalanine, tyrosine and tryptophan biosynthesis	Group1_MesentericAdiposeTissue_VisceralAdiposeTissue	0.6	-0.5	-0.8	1.5	0.5	0.0059861389875960165	853.051	TAT	MesentericAdipose
Ubiquinone and other terpenoid-quinone biosynthesis	Group1_MesentericAdiposeTissue_VisceralAdiposeTissue	0.6	-0.5	-0.8	1.5	0.5	0.013124225781325726	328.28	TAT	MesentericAdipose
Phenylalanine metabolism	Group1_MesentericAdiposeTissue_VisceralAdiposeTissue	0.6	-0.5	-0.8	1.5	0.5	0.020213186577968428	191.246	TAT	MesentericAdipose
Nitrogen metabolism	Group1_MesentericAdiposeTissue_VisceralAdiposeTissue	0.6	-0.5	-0.8	1.5	0.5	0.020213186577968428	191.246	CPS1	MesentericAdipose
Maturity onset diabetes of the young	Group1_MesentericAdiposeTissue_VisceralAdiposeTissue	0.6	-0.5	-0.8	1.5	0.5	0.030755211794707714	111.593	SLC2A2	MesentericAdipose
Linoleic acid metabolism	Group1_MesentericAdiposeTissue_VisceralAdiposeTissue	0.6	-0.5	-0.8	1.5	0.5	0.03424500218236718	96.9602	CYP2C9	MesentericAdipose
Glyoxylate and dicarboxylate metabolism	Group1_MesentericAdiposeTissue_VisceralAdiposeTissue	0.6	-0.5	-0.8	1.5	0.5	0.03540558753206408	92.8024	GLDC	MesentericAdipose
Alanine, aspartate and glutamate metabolism	Group1_MesentericAdiposeTissue_VisceralAdiposeTissue	0.6	-0.5	-0.8	1.5	0.5	0.04118849455469982	75.9428	CPS1	MesentericAdipose
Glycine, serine and threonine metabolism	Group1_MesentericAdiposeTissue_VisceralAdiposeTissue	0.6	-0.5	-0.8	1.5	0.5	0.04693816966805759	63.7276	GLDC	MesentericAdipose
Carbohydrate digestion and absorption	Group1_MesentericAdiposeTissue_VisceralAdiposeTissue	0.6	-0.5	-0.8	1.5	0.5	0.05151410540420762	56.1723	SLC2A2	MesentericAdipose
Type II diabetes mellitus	Group1_MesentericAdiposeTissue_VisceralAdiposeTissue	0.6	-0.5	-0.8	1.5	0.5	0.05379417048562001	52.9455	SLC2A2	MesentericAdipose
Cysteine and methionine metabolism	Group1_MesentericAdiposeTissue_VisceralAdiposeTissue	0.6	-0.5	-0.8	1.5	0.5	0.054932232402403476	51.4478	TAT	MesentericAdipose
Cholesterol metabolism	Group1_MesentericAdiposeTissue_VisceralAdiposeTissue	0.6	-0.5	-0.8	1.5	0.5	0.05833855301300996	47.3582	LIPC	MesentericAdipose
Glycerolipid metabolism	Group1_MesentericAdiposeTissue_VisceralAdiposeTissue	0.6	-0.5	-0.8	1.5	0.5	0.07072801379063968	36.1873	LIPC	MesentericAdipose
Central carbon metabolism in cancer	Group1_MesentericAdiposeTissue_VisceralAdiposeTissue	0.6	-0.5	-0.8	1.5	0.5	0.07519442056128409	33.1754	SLC2A2	MesentericAdipose
Retinol metabolism	Group1_MesentericAdiposeTissue_VisceralAdiposeTissue	0.6	-0.5	-0.8	1.5	0.5	0.07741990207236189	31.8223	CYP2C9	MesentericAdipose
Prolactin signaling pathway	Group1_MesentericAdiposeTissue_VisceralAdiposeTissue	0.6	-0.5	-0.8	1.5	0.5	0.0807485039378433	29.9573	SLC2A2	MesentericAdipose
Arrhythmogenic right ventricular cardiomyopathy (ARVC)	Group1_MesentericAdiposeTissue_VisceralAdiposeTissue	0.6	-0.5	-0.8	1.5	0.5	0.08296117473656324	28.8123	DES	MesentericAdipose
Metabolism of xenobiotics by cytochrome P450	Group1_MesentericAdiposeTissue_VisceralAdiposeTissue	0.6	-0.5	-0.8	1.5	0.5	0.08516874100351647	27.7378	CYP2C9	MesentericAdipose
Complement and coagulation cascades	Group1_MesentericAdiposeTissue_VisceralAdiposeTissue	0.6	-0.5	-0.8	1.5	0.5	0.09066539829495439	25.3226	F11	MesentericAdipose
Chemical carcinogenesis	Group1_MesentericAdiposeTissue_VisceralAdiposeTissue	0.6	-0.5	-0.8	1.5	0.5	0.09394818582749404	24.0347	CYP2C9	MesentericAdipose
Hypertrophic cardiomyopathy (HCM)	Group1_MesentericAdiposeTissue_VisceralAdiposeTissue	0.6	-0.5	-0.8	1.5	0.5	0.09721961435239947	22.8508	DES	MesentericAdipose
Insulin secretion	Group1_MesentericAdiposeTissue_VisceralAdiposeTissue	0.6	-0.5	-0.8	1.5	0.5	0.09830757280729437	22.4773	SLC2A2	MesentericAdipose
Dilated cardiomyopathy (DCM)	Group1_MesentericAdiposeTissue_VisceralAdiposeTissue	0.6	-0.5	-0.8	1.5	0.5	0.10372854466080887	20.7507	DES	MesentericAdipose
Glucagon signaling pathway	Group1_MesentericAdiposeTissue_VisceralAdiposeTissue	0.6	-0.5	-0.8	1.5	0.5	0.11661174343015593	17.386	SLC2A2	MesentericAdipose
Drug metabolism	Group1_MesentericAdiposeTissue_VisceralAdiposeTissue	0.6	-0.5	-0.8	1.5	0.5	0.12192719839151786	16.2371	CYP2C9	MesentericAdipose
Insulin resistance	Group1_MesentericAdiposeTissue_VisceralAdiposeTissue	0.6	-0.5	-0.8	1.5	0.5	0.12192719839151786	16.2371	SLC2A2	MesentericAdipose
Serotonergic synapse	Group1_MesentericAdiposeTissue_VisceralAdiposeTissue	0.6	-0.5	-0.8	1.5	0.5	0.12721199471109496	15.2058	CYP2C9	MesentericAdipose
Protein processing in endoplasmic reticulum	Group1_MesentericAdiposeTissue_VisceralAdiposeTissue	0.6	-0.5	-0.8	1.5	0.5	0.18039737468007488	8.64946	DNAJC5G	MesentericAdipose
Bile secretion	Group2_MesentericAdiposeTissue_VisceralAdiposeTissue	-1	0.45	-0.6	1	1.25	0.03194344293185541	106.29	SLC22A7	MesentericAdipose
Complement and coagulation cascades	Group2_MesentericAdiposeTissue_VisceralAdiposeTissue	-1	0.45	-0.6	1	1.25	0.03500014539170605	94.3011	VTN	MesentericAdipose
ECM-receptor interaction	Group2_MesentericAdiposeTissue_VisceralAdiposeTissue	-1	0.45	-0.6	1	1.25	0.036307532410312794	89.8572	VTN	MesentericAdipose
Wnt signaling pathway	Group2_MesentericAdiposeTissue_VisceralAdiposeTissue	-1	0.45	-0.6	1	1.25	0.06890724443039566	37.623	DKK1	MesentericAdipose
Focal adhesion	Group2_MesentericAdiposeTissue_VisceralAdiposeTissue	-1	0.45	-0.6	1	1.25	0.08608367125596131	27.3862	VTN	MesentericAdipose
Proteoglycans in cancer	Group2_MesentericAdiposeTissue_VisceralAdiposeTissue	-1	0.45	-0.6	1	1.25	0.08691429303653028	27.0075	VTN	MesentericAdipose
Human papillomavirus infection	Group2_MesentericAdiposeTissue_VisceralAdiposeTissue	-1	0.45	-0.6	1	1.25	0.1390927951960347	13.2836	VTN	MesentericAdipose
PI3K-Akt signaling pathway	Group2_MesentericAdiposeTissue_VisceralAdiposeTissue	-1	0.45	-0.6	1	1.25	0.14850246322339244	11.9721	VTN	MesentericAdipose
