# Supplementary material for: Self-organized metabotyping of obese individuals identifies clusters responding differently to bariatric surgery
Source: PLoS One. 2023 Mar 2;18(3):e0279335. doi: 10.1371/journal.pone.0279335 (PMC9980823; doi:10.1371/journal.pone.0279335)
Supplement: S3 Table — MeanMicrobialSpeciesAbundanceCluster: Mean microbial species abundance in a particular cluster, padj: Log Ratio Test adjusted p value, as calculated by DESeq2. (XLSX) [file pone.0279335.s018.xlsx]

## Sheet: Sheet1
MicrobialSpeciesName	MeanMicrobialSpeciesAbundanceCluster1	MeanMicrobialSpeciesAbundanceCluster2	MeanMicrobialSpeciesAbundanceCluster3	MeanMicrobialSpeciesAbundanceCluster4	MeanMicrobialSpeciesAbundanceCluster5	padj	Superkingdom	Phylum	Class	Order	Family	Genus
Bifidobacterium animalis	60.9411764705882	52.2068965517241	52.48	48.3333333333333	55.2352941176471	3.26929002880041e-12	Bacteria	Actinobacteria	Actinobacteria	Bifidobacteriales	Bifidobacteriaceae	Bifidobacterium
Klebsiella pneumoniae	28.1176470588235	37.7931034482759	37.44	34.5	47.2352941176471	8.5948959847483e-11	Bacteria	Proteobacteria	Gammaproteobacteria	Enterobacterales	Enterobacteriaceae	Klebsiella
Lactobacillus fermentum	36.2941176470588	55.8965517241379	56.56	56.1666666666667	47	2.85635535149704e-10	Bacteria	Firmicutes	Bacilli	Lactobacillales	Lactobacillaceae	Lactobacillus
Enterococcus casseliflavus	27.1764705882353	16.9310344827586	27	31.2777777777778	27.7058823529412	1.30044706866861e-07	Bacteria	Firmicutes	Bacilli	Lactobacillales	Enterococcaceae	Enterococcus
Lactobacillus antri	21.8823529411765	26.2758620689655	36.44	24	37.1764705882353	1.30044706866861e-07	Bacteria	Firmicutes	Bacilli	Lactobacillales	Lactobacillaceae	Lactobacillus
Lactobacillus oris	32.7647058823529	27.2758620689655	39.48	24.6111111111111	24.0588235294118	1.30044706866861e-07	Bacteria	Firmicutes	Bacilli	Lactobacillales	Lactobacillaceae	Lactobacillus
Bacteroides stercoris	47.5294117647059	54.2068965517241	61.84	53.6111111111111	45.8823529411765	4.30444050917538e-07	Bacteria	Bacteroidetes	Bacteroidia	Bacteroidales	Bacteroidaceae	Bacteroides
Dehalococcoides mccartyi	17.4705882352941	14.7586206896552	24.68	16.6666666666667	17.2941176470588	6.93161983231885e-07	Bacteria	Chloroflexi	Dehalococcoidia	Dehalococcoidales	Dehalococcoidaceae	Dehalococcoides
Atopobium vaginae	61.1764705882353	50.2758620689655	65.64	42.6666666666667	44.9411764705882	8.6954361966668e-07	Bacteria	Actinobacteria	Coriobacteriia	Coriobacteriales	Atopobiaceae	Atopobium
Streptococcus parasanguinis	49.2941176470588	58.1724137931034	48.92	54	55.9411764705882	1.08484055718085e-06	Bacteria	Firmicutes	Bacilli	Lactobacillales	Streptococcaceae	Streptococcus
Bacteroides clarus	41.4117647058824	51.2068965517241	57.68	50.7222222222222	66.2941176470588	1.29852650751264e-06	Bacteria	Bacteroidetes	Bacteroidia	Bacteroidales	Bacteroidaceae	Bacteroides
Lactobacillus delbrueckii	44.9411764705882	43.9310344827586	45.08	62	39.7647058823529	2.47635010147663e-06	Bacteria	Firmicutes	Bacilli	Lactobacillales	Lactobacillaceae	Lactobacillus
Peptostreptococcus stomatis	58.0588235294118	56.1724137931034	48.72	49.6111111111111	55.5294117647059	3.2818749850031e-06	Bacteria	Firmicutes	Clostridia	Clostridiales	Peptostreptococcaceae	Peptostreptococcus
Prevotella veroralis	40.3529411764706	44.7931034482759	44.16	22.6111111111111	36.1764705882353	6.06777928765973e-06	Bacteria	Bacteroidetes	Bacteroidia	Bacteroidales	Prevotellaceae	Prevotella
Methanosphaera stadtmanae	5.52941176470588	11.448275862069	7.28	8.72222222222222	11.8823529411765	1.48047787115484e-05	Archaea	Euryarchaeota	Methanobacteria	Methanobacteriales	Methanobacteriaceae	Methanosphaera
Anaerococcus prevotii	36.2941176470588	31.1724137931034	54.16	43.7777777777778	47.8823529411765	3.16842294576135e-05	Bacteria	Firmicutes	Tissierellia	Tissierellales	Peptoniphilaceae	Anaerococcus
Lactobacillus reuteri	9	15.2758620689655	15.44	12.3333333333333	7.47058823529412	4.17585140329444e-05	Bacteria	Firmicutes	Bacilli	Lactobacillales	Lactobacillaceae	Lactobacillus
Bacteroides fragilis II	53.9411764705882	56	58.96	42.6666666666667	52.2352941176471	0.000258285051123722	Bacteria	Bacteroidetes	Bacteroidia	Bacteroidales	Bacteroidaceae	Bacteroides
Megasphaera elsdenii	41.5882352941176	42.7241379310345	42.64	28.6666666666667	34.2941176470588	0.000258285051123722	Bacteria	Firmicutes	Negativicutes	Veillonellales	Veillonellaceae	Megasphaera
Prevotella dentalis	44.0588235294118	43.7241379310345	47.32	32.2222222222222	46.5294117647059	0.000258285051123722	Bacteria	Bacteroidetes	Bacteroidia	Bacteroidales	Prevotellaceae	Prevotella
Prevotella copri	51.2352941176471	52.6551724137931	51.48	67.1666666666667	45.7058823529412	0.000353120431581633	Bacteria	Bacteroidetes	Bacteroidia	Bacteroidales	Prevotellaceae	Prevotella
Blautia hydrogenotrophica	72.4705882352941	59.7586206896552	50.96	37.3888888888889	44.6470588235294	0.000367046347435877	Bacteria	Firmicutes	Clostridia	Clostridiales	Lachnospiraceae	Blautia
Lactobacillus amylovorus	28	27.1034482758621	28.84	27.6666666666667	23.5294117647059	0.000367046347435877	Bacteria	Firmicutes	Bacilli	Lactobacillales	Lactobacillaceae	Lactobacillus
Prevotella amnii	24.6470588235294	47.4827586206897	45.04	21.6666666666667	31.4705882352941	0.000445376612184983	Bacteria	Bacteroidetes	Bacteroidia	Bacteroidales	Prevotellaceae	Prevotella
Enterococcus faecium	56.2941176470588	52.4827586206897	57.72	59.5555555555556	39.8235294117647	0.000471847179287077	Bacteria	Firmicutes	Bacilli	Lactobacillales	Enterococcaceae	Enterococcus
Parvimonas micra	55.6470588235294	60.8965517241379	53.56	40.1111111111111	52.8235294117647	0.000535095192416505	Bacteria	Firmicutes	Tissierellia	Tissierellales	Peptoniphilaceae	Parvimonas
Streptococcus anginosus	54.5294117647059	52.0689655172414	55.56	57.5	47.6470588235294	0.000544223409379373	Bacteria	Firmicutes	Bacilli	Lactobacillales	Streptococcaceae	Streptococcus
Bifidobacterium pseudocatenulatum	52.8823529411765	55.9310344827586	53.52	53.3333333333333	50.1176470588235	0.000574632904944881	Bacteria	Actinobacteria	Actinobacteria	Bifidobacteriales	Bifidobacteriaceae	Bifidobacterium
Lactobacillus acidophilus	25.7058823529412	40.0689655172414	32.84	31.7222222222222	25.6470588235294	0.000595570427508013	Bacteria	Firmicutes	Bacilli	Lactobacillales	Lactobacillaceae	Lactobacillus
Bifidobacterium angulatum	55.2352941176471	57.4827586206897	50.4	52.2222222222222	50.8823529411765	0.000673787815304386	Bacteria	Actinobacteria	Actinobacteria	Bifidobacteriales	Bifidobacteriaceae	Bifidobacterium
Peptostreptococcus anaerobius	51.4705882352941	59.0344827586207	55.52	48.8888888888889	48	0.000857276016936941	Bacteria	Firmicutes	Clostridia	Clostridiales	Peptostreptococcaceae	Peptostreptococcus
Staphylococcus carnosus	19.0588235294118	4.89655172413793	18.72	14	11.4705882352941	0.000892607308318205	Bacteria	Firmicutes	Bacilli	Bacillales	Staphylococcaceae	Staphylococcus
Bacteroides plebeius	49.9411764705882	48.6896551724138	57.32	55.4444444444444	57.5882352941176	0.000963268119114702	Bacteria	Bacteroidetes	Bacteroidia	Bacteroidales	Bacteroidaceae	Bacteroides
Lactobacillus kefiranofaciens	46.9411764705882	52.3793103448276	46.8	47.4444444444444	47.9411764705882	0.000963268119114702	Bacteria	Firmicutes	Bacilli	Lactobacillales	Lactobacillaceae	Lactobacillus
Prevotella bergensis	61.7647058823529	50.2068965517241	54.52	45.5	45.5294117647059	0.00111561642795326	Bacteria	Bacteroidetes	Bacteroidia	Bacteroidales	Prevotellaceae	Prevotella
Prevotella multisaccharivorax	20.9411764705882	21.6896551724138	28	18.9444444444444	25.0588235294118	0.00111975991833298	Bacteria	Bacteroidetes	Bacteroidia	Bacteroidales	Prevotellaceae	Prevotella
Parvimonas sp. oral taxon 393	42.0588235294118	41.448275862069	29.96	41.1111111111111	46.7647058823529	0.00120005536998269	Bacteria	Firmicutes	Tissierellia	Tissierellales	Peptoniphilaceae	Parvimonas
Lactobacillus gasseri	36.1176470588235	35.3448275862069	42.6	44.3888888888889	35.7647058823529	0.00125251102416011	Bacteria	Firmicutes	Bacilli	Lactobacillales	Lactobacillaceae	Lactobacillus
Eggerthella sp. YY7918	43.2352941176471	55.7931034482759	51.72	53.7777777777778	62.1764705882353	0.00142655477707035	Bacteria	Actinobacteria	Coriobacteriia	Eggerthellales	Eggerthellaceae	Eggerthella
Enterocloster bolteae	50.9411764705882	56.6206896551724	52.84	55.8333333333333	49.2352941176471	0.00142655477707035	Bacteria	Firmicutes	Clostridia	Clostridiales	Lachnospiraceae	Enterocloster
Enterococcus faecalis	57.0588235294118	44.9655172413793	58.24	51.3888888888889	59.7647058823529	0.00142655477707035	Bacteria	Firmicutes	Bacilli	Lactobacillales	Enterococcaceae	Enterococcus
Leuconostoc gelidum subsp. gasicomitatum	32.6470588235294	35.3793103448276	28.44	39.1666666666667	39.9411764705882	0.00142655477707035	Bacteria	Firmicutes	Bacilli	Lactobacillales	Leuconostocaceae	Leuconostoc
Lactobacillus salivarius	59.3529411764706	53.2068965517241	52.24	45.5	58.4705882352941	0.0014834662231615	Bacteria	Firmicutes	Bacilli	Lactobacillales	Lactobacillaceae	Lactobacillus
Bacteroides coprocola	48	55.7931034482759	53.28	60.1666666666667	48.3529411764706	0.00157225513187526	Bacteria	Bacteroidetes	Bacteroidia	Bacteroidales	Bacteroidaceae	Bacteroides
Acidaminococcus intestini	56.5294117647059	46.2068965517241	57.4	53.8333333333333	56.8235294117647	0.00164769904167286	Bacteria	Firmicutes	Negativicutes	Acidaminococcales	Acidaminococcaceae	Acidaminococcus
Lactobacillus helveticus	50.1764705882353	45.8275862068966	62.72	62	41.1764705882353	0.00164769904167286	Bacteria	Firmicutes	Bacilli	Lactobacillales	Lactobacillaceae	Lactobacillus
Parvimonas sp. oral taxon 110	58.9411764705882	45	57.96	50.8888888888889	46.4705882352941	0.00219480558249242	Bacteria	Firmicutes	Tissierellia	Tissierellales	Peptoniphilaceae	Parvimonas
Treponema succinifaciens	47.5294117647059	53.8620689655172	59.4	51.4444444444444	52.3529411764706	0.00219480558249242	Bacteria	Spirochaetes	Spirochaetia	Spirochaetales	Spirochaetaceae	Treponema
Aeromonas salmonicida	55.6470588235294	47.6896551724138	56.04	49.5	61.7647058823529	0.00226441538242116	Bacteria	Proteobacteria	Gammaproteobacteria	Aeromonadales	Aeromonadaceae	Aeromonas
Anaerococcus vaginalis	56.2941176470588	36.8620689655172	57.2	49.7777777777778	59.2352941176471	0.00226441538242116	Bacteria	Firmicutes	Tissierellia	Tissierellales	Peptoniphilaceae	Anaerococcus
Prevotella oulorum	21.8823529411765	25.7586206896552	31.08	10.6111111111111	25.5294117647059	0.00226441538242116	Bacteria	Bacteroidetes	Bacteroidia	Bacteroidales	Prevotellaceae	Prevotella
Clostridium sp. L2-50	48.5294117647059	58.4827586206897	53.72	56.7222222222222	46.2352941176471	0.00226915320240526	Bacteria	Firmicutes	Clostridia	Clostridiales	Clostridiaceae	Clostridium
Lactococcus lactis	48.8235294117647	51.2413793103448	59.88	55.4444444444444	50.5882352941176	0.00246367555165783	Bacteria	Firmicutes	Bacilli	Lactobacillales	Streptococcaceae	Lactococcus
Ruminococcaceae bacterium D16	62.5882352941176	50.551724137931	50.88	52.6666666666667	54.1764705882353	0.00267465941157823	Bacteria	Firmicutes	Clostridia	Clostridiales	Ruminococcaceae	Unclassified Ruminococcaceae
Schaalia odontolytica	39	55.1379310344828	48.64	64.0555555555556	61.1764705882353	0.00282193054919035	Bacteria	Actinobacteria	Actinobacteria	Actinomycetales	Actinomycetaceae	Schaalia
Streptococcus sp. M334	53.2941176470588	57.448275862069	49.76	54.9444444444444	50.9411764705882	0.00303569471151749	Bacteria	Firmicutes	Bacilli	Lactobacillales	Streptococcaceae	Streptococcus
Prevotella sp. oral taxon 472	28.3529411764706	30.5172413793103	32.16	20.5555555555556	24.4117647058824	0.00364004534637429	Bacteria	Bacteroidetes	Bacteroidia	Bacteroidales	Prevotellaceae	Prevotella
Bacteroides coprosuis	59.4117647058824	54.551724137931	54.48	49.0555555555556	49.0588235294118	0.00443657545892564	Bacteria	Bacteroidetes	Bacteroidia	Bacteroidales	Bacteroidaceae	Bacteroides
Citrobacter koseri	34.4705882352941	44.2413793103448	49.08	49.5	45.5882352941176	0.00467513806266831	Bacteria	Proteobacteria	Gammaproteobacteria	Enterobacterales	Enterobacteriaceae	Citrobacter
Enterobacter cloacae	45.7647058823529	44.1724137931034	52.2	55.5	52.5882352941176	0.00467513806266831	Bacteria	Proteobacteria	Gammaproteobacteria	Enterobacterales	Enterobacteriaceae	Enterobacter
Lactobacillus coleohominis	8.17647058823529	7.75862068965517	8.08	5.83333333333333	5.94117647058824	0.00510869463886322	Bacteria	Firmicutes	Bacilli	Lactobacillales	Lactobacillaceae	Lactobacillus
Lactobacillus sakei	49.2352941176471	49.7586206896552	50.56	44.1666666666667	60	0.00510869463886322	Bacteria	Firmicutes	Bacilli	Lactobacillales	Lactobacillaceae	Lactobacillus
Actinomyces sp. oral taxon 180	52.1764705882353	54.7241379310345	51.24	58.5555555555556	50.7058823529412	0.00537628496753781	Bacteria	Actinobacteria	Actinobacteria	Actinomycetales	Actinomycetaceae	Actinomyces
Lactobacillus ruminis	54	52.5862068965517	48.88	52.8888888888889	62	0.00537628496753781	Bacteria	Firmicutes	Bacilli	Lactobacillales	Lactobacillaceae	Lactobacillus
Pseudomonas aeruginosa	24.8823529411765	26.4827586206897	25.56	21.5	22	0.00549950041795514	Bacteria	Proteobacteria	Gammaproteobacteria	Pseudomonadales	Pseudomonadaceae	Pseudomonas
Campylobacter coli	51.8823529411765	54.6896551724138	53.4	57.2777777777778	49.2352941176471	0.00562765457017887	Bacteria	Proteobacteria	Epsilonproteobacteria	Campylobacterales	Campylobacteraceae	Campylobacter
Clostridium kluyveri	54.5882352941176	52.9655172413793	49.08	53.1666666666667	54	0.00562765457017887	Bacteria	Firmicutes	Clostridia	Clostridiales	Clostridiaceae	Clostridium
Streptococcus downei	38.4117647058824	48.7931034482759	51.92	40.7777777777778	44.6470588235294	0.00644809845163765	Bacteria	Firmicutes	Bacilli	Lactobacillales	Streptococcaceae	Streptococcus
Lactobacillus ultunensis	22.0588235294118	35.8965517241379	36.36	24.1111111111111	25.1764705882353	0.00833020674703714	Bacteria	Firmicutes	Bacilli	Lactobacillales	Lactobacillaceae	Lactobacillus
Peptoniphilus harei	52.5294117647059	54.4827586206897	55.72	55.6666666666667	47.2352941176471	0.00833020674703714	Bacteria	Firmicutes	Tissierellia	Tissierellales	Peptoniphilaceae	Peptoniphilus
Prevotella sp. oral taxon 299	32.5882352941176	29.0689655172414	36.36	23	27.4705882352941	0.00833020674703714	Bacteria	Bacteroidetes	Bacteroidia	Bacteroidales	Prevotellaceae	Prevotella
Bacteroides coprophilus	46	58.2758620689655	47.6	58.2222222222222	56.5294117647059	0.0100093522954498	Bacteria	Bacteroidetes	Bacteroidia	Bacteroidales	Bacteroidaceae	Bacteroides
Rothia mucilaginosa	52.8235294117647	54.7931034482759	49.16	57.3333333333333	54.2941176470588	0.0100845921620332	Bacteria	Actinobacteria	Actinobacteria	Micrococcales	Micrococcaceae	Rothia
[Clostridium] leptum	49.4117647058824	57.7586206896552	57.72	50.2777777777778	47.5294117647059	0.0103062339830925	Bacteria	Firmicutes	Clostridia	Clostridiales	Ruminococcaceae	Unclassified Ruminococcaceae
Sphingobacterium spiritivorum	36.9411764705882	25.0689655172414	28.88	13.5	33	0.0104465632084423	Bacteria	Bacteroidetes	Sphingobacteriia	Sphingobacteriales	Sphingobacteriaceae	Sphingobacterium
Clostridium sp. D5	59.8235294117647	57.1034482758621	46.72	54.1111111111111	50.3529411764706	0.0104950531756904	Bacteria	Firmicutes	Clostridia	Clostridiales	Clostridiaceae	Clostridium
Lactobacillus casei	53.4705882352941	47.6551724137931	47.64	59.6111111111111	59.4705882352941	0.0110076530924036	Bacteria	Firmicutes	Bacilli	Lactobacillales	Lactobacillaceae	Lactobacillus
[Ruminococcus] gnavus	59.5882352941176	51.5862068965517	55.6	51.0555555555556	50.1764705882353	0.0111906515434821	Bacteria	Firmicutes	Clostridia	Clostridiales	Lachnospiraceae	Blautia
Staphylococcus aureus	29.4117647058824	26.1034482758621	35.48	32	32.1176470588235	0.0111906515434821	Bacteria	Firmicutes	Bacilli	Bacillales	Staphylococcaceae	Staphylococcus
Anaerostipes caccae	48.0588235294118	58.1379310344828	49.6	58.8888888888889	51.0588235294118	0.0117573771875158	Bacteria	Firmicutes	Clostridia	Clostridiales	Lachnospiraceae	Anaerostipes
Finegoldia magna	49.4117647058824	45.2413793103448	48.84	53.8333333333333	72	0.0117573771875158	Bacteria	Firmicutes	Tissierellia	Tissierellales	Peptoniphilaceae	Finegoldia
Prevotella denticola	60.2352941176471	45.4137931034483	56	62.6666666666667	47.1764705882353	0.011810952579639	Bacteria	Bacteroidetes	Bacteroidia	Bacteroidales	Prevotellaceae	Prevotella
Streptococcus sp. oral taxon 071	58.1764705882353	55.5862068965517	43.44	57.7222222222222	49.4117647058824	0.0127142948426396	Bacteria	Firmicutes	Bacilli	Lactobacillales	Streptococcaceae	Streptococcus
Anaerococcus tetradius	24.7647058823529	39.7241379310345	44.68	39.2777777777778	36.7647058823529	0.0128054372248196	Bacteria	Firmicutes	Tissierellia	Tissierellales	Peptoniphilaceae	Anaerococcus
Streptococcus peroris	68	51.1034482758621	50.16	47.6666666666667	54.1764705882353	0.0132615681640725	Bacteria	Firmicutes	Bacilli	Lactobacillales	Streptococcaceae	Streptococcus
Prevotella marshii	59.2941176470588	47.8620689655172	50.84	68.7777777777778	45.0588235294118	0.0137812339489656	Bacteria	Bacteroidetes	Bacteroidia	Bacteroidales	Prevotellaceae	Prevotella
Gemella morbillorum	56.3529411764706	54.5172413793103	52.16	51.5555555555556	52.9411764705882	0.0165437217767696	Bacteria	Firmicutes	Bacilli	Bacillales	Bacillales Family XI. Incertae Sedis	Gemella
Weissella cibaria	25.8235294117647	26.5172413793103	26.96	30.3333333333333	22.2941176470588	0.0165437217767696	Bacteria	Firmicutes	Bacilli	Lactobacillales	Leuconostocaceae	Weissella
Campylobacter hominis	17.1764705882353	27.6206896551724	24.92	18.1111111111111	8.47058823529412	0.0169360393134672	Bacteria	Proteobacteria	Epsilonproteobacteria	Campylobacterales	Campylobacteraceae	Campylobacter
Oxalobacter formigenes	55.3529411764706	44.1724137931034	50.04	67.8888888888889	57.4117647058824	0.0188170428978272	Bacteria	Proteobacteria	Betaproteobacteria	Burkholderiales	Oxalobacteraceae	Oxalobacter
Eggerthella lenta	51.7058823529412	52.2068965517241	53.28	57.7222222222222	53.3529411764706	0.0192432484743065	Bacteria	Actinobacteria	Coriobacteriia	Eggerthellales	Eggerthellaceae	Eggerthella
Lactobacillus amylolyticus	15.0588235294118	17.0689655172414	20.52	21.5555555555556	9.70588235294118	0.0192432484743065	Bacteria	Firmicutes	Bacilli	Lactobacillales	Lactobacillaceae	Lactobacillus
Prevotella bryantii	26	30.1379310344828	42.92	20	30.4117647058824	0.0192432484743065	Bacteria	Bacteroidetes	Bacteroidia	Bacteroidales	Prevotellaceae	Prevotella
[Clostridium] hylemonae	58.6470588235294	57.3793103448276	49.08	59.8333333333333	41.5294117647059	0.020332451819813	Bacteria	Firmicutes	Clostridia	Clostridiales	Lachnospiraceae	Lachnoclostridium
Raphidiopsis brookii	9.11764705882353	16.8965517241379	7.52	13.1666666666667	12.4705882352941	0.0210300565670348	Bacteria	Cyanobacteria	Not Ranked Class	Nostocales	Aphanizomenonaceae	Raphidiopsis
Citrobacter rodentium	30.7058823529412	42.8275862068966	49.68	39.5555555555556	55.7647058823529	0.0211413147730432	Bacteria	Proteobacteria	Gammaproteobacteria	Enterobacterales	Enterobacteriaceae	Citrobacter
Granulicatella elegans	45.4117647058824	60.1724137931034	52.84	38.2222222222222	43	0.0213433982014982	Bacteria	Firmicutes	Bacilli	Lactobacillales	Carnobacteriaceae	Granulicatella
Collinsella intestinalis	48.2941176470588	54.7586206896552	50.36	60.0555555555556	54.2352941176471	0.0215236573251467	Bacteria	Actinobacteria	Coriobacteriia	Coriobacteriales	Coriobacteriaceae	Collinsella
Pediococcus pentosaceus	24.5294117647059	17.8620689655172	19.84	25.4444444444444	25.1764705882353	0.0215236573251467	Bacteria	Firmicutes	Bacilli	Lactobacillales	Lactobacillaceae	Pediococcus
Gemella sanguinis	49.0588235294118	58.5862068965517	55.28	56.8888888888889	43.0588235294118	0.0218241536344651	Bacteria	Firmicutes	Bacilli	Bacillales	Bacillales Family XI. Incertae Sedis	Gemella
Klebsiella aerogenes	20.5882352941176	25.6206896551724	36.96	29.2777777777778	28.7058823529412	0.0247222607951675	Bacteria	Proteobacteria	Gammaproteobacteria	Enterobacterales	Enterobacteriaceae	Klebsiella
Erysipelotrichaceae bacterium 5_2_54FAA	52.8823529411765	60.8620689655172	56.64	38.5555555555556	52.7647058823529	0.0268385884214232	Bacteria	Firmicutes	Erysipelotrichia	Erysipelotrichales	Erysipelotrichaceae	Unclassified Erysipelotrichaceae
Parasutterella excrementihominis	58.3529411764706	45.8620689655172	67.12	46.7777777777778	48.7647058823529	0.0268649341391445	Bacteria	Proteobacteria	Betaproteobacteria	Burkholderiales	Sutterellaceae	Parasutterella
Prevotella melaninogenica	56.2352941176471	50.8965517241379	53.52	35.5	43.9411764705882	0.03050562547008	Bacteria	Bacteroidetes	Bacteroidia	Bacteroidales	Prevotellaceae	Prevotella
[Eubacterium] siraeum	57.1764705882353	51.7931034482759	52.4	44.7777777777778	63.5882352941176	0.0308875197329795	Bacteria	Firmicutes	Clostridia	Clostridiales	Ruminococcaceae	Unclassified Ruminococcaceae
Intestinibacter bartlettii	51.2352941176471	54.6206896551724	63.4	35.7222222222222	58.1176470588235	0.0313532195393206	Bacteria	Firmicutes	Clostridia	Clostridiales	Peptostreptococcaceae	Intestinibacter
Streptococcus sanguinis	47.5294117647059	50.3103448275862	56.04	59.3333333333333	55	0.0344359741978462	Bacteria	Firmicutes	Bacilli	Lactobacillales	Streptococcaceae	Streptococcus
Streptococcus infantis	54.0588235294118	57.551724137931	47.2	47.1666666666667	62	0.0346717609503092	Bacteria	Firmicutes	Bacilli	Lactobacillales	Streptococcaceae	Streptococcus
Bacteroides sp. 1_1_30	51.3529411764706	54.9655172413793	56.76	50.1666666666667	51.8823529411765	0.035803278460631	Bacteria	Bacteroidetes	Bacteroidia	Bacteroidales	Bacteroidaceae	Bacteroides
Streptococcus australis	41.2352941176471	59.8275862068966	59.08	46.8888888888889	53.7647058823529	0.0379891691424159	Bacteria	Firmicutes	Bacilli	Lactobacillales	Streptococcaceae	Streptococcus
[Clostridium] methylpentosum	58.7058823529412	53.3448275862069	51.24	56.4444444444444	48.7647058823529	0.0385885754868964	Bacteria	Firmicutes	Clostridia	Clostridiales	Ruminococcaceae	Unclassified Ruminococcaceae
Lachnospiraceae bacterium 3_1_57FAA_CT1	50.4705882352941	49.3103448275862	58.44	55.7777777777778	54	0.0391814846231192	Bacteria	Firmicutes	Clostridia	Clostridiales	Lachnospiraceae	Unclassified Lachnospiraceae
Pseudoflavonifractor capillosus	50.6470588235294	61.1379310344828	61.6	41.1666666666667	44.4705882352941	0.0407518028418012	Bacteria	Firmicutes	Clostridia	Clostridiales	Ruminococcaceae	Pseudoflavonifractor
[Eubacterium] cellulosolvens	58.1764705882353	54.1379310344828	46.96	56.6666666666667	54	0.0419075040939222	Bacteria	Firmicutes	Clostridia	Clostridiales	Eubacteriaceae	Eubacterium
Eubacterium limosum	58.1176470588235	50.9655172413793	53.48	46.7777777777778	60.3529411764706	0.0427886234597351	Bacteria	Firmicutes	Clostridia	Clostridiales	Eubacteriaceae	Eubacterium
Peptoniphilus lacrimalis	51.7058823529412	51.8965517241379	57.16	50.6666666666667	55.6470588235294	0.0437730661987189	Bacteria	Firmicutes	Tissierellia	Tissierellales	Peptoniphilaceae	Peptoniphilus
Fusobacterium nucleatum	38.5882352941176	41.2068965517241	51.36	39.1666666666667	37.4705882352941	0.0442818110500745	Bacteria	Fusobacteria	Fusobacteriia	Fusobacteriales	Fusobacteriaceae	Fusobacterium
Ruminococcus lactaris	52.6470588235294	59.1379310344828	52.68	59.8888888888889	39.1764705882353	0.0454652214223381	Bacteria	Firmicutes	Clostridia	Clostridiales	Ruminococcaceae	Ruminococcus
Bifidobacterium bifidum	38	56.6896551724138	49.8	58	64.2352941176471	0.0459645198767603	Bacteria	Actinobacteria	Actinobacteria	Bifidobacteriales	Bifidobacteriaceae	Bifidobacterium
