# Supplementary material for: Self-organized metabotyping of obese individuals identifies clusters responding differently to bariatric surgery
Source: PLoS One. 2023 Mar 2;18(3):e0279335. doi: 10.1371/journal.pone.0279335 (PMC9980823; doi:10.1371/journal.pone.0279335)
Supplement: S4 Table — MeanMetaboliteAbundanceCluster: Mean metabolite abundance in a particular cluster, padj: Estimated Bayesian Probability adjusted p value. (XLSX) [file pone.0279335.s019.xlsx]

## Sheet: Sheet1
MetaboliteName	MeanMetaboliteAbundaceCluster1	MeanMetaboliteAbundaceCluster2	MeanMetaboliteAbundaceCluster3	MeanMetaboliteAbundaceCluster4	MeanMetaboliteAbundaceCluster5	padj	MetabolitePathway	MetaboliteSpecificPathway
3-hydroxybutyrate (BHBA)	46	55.2758620689655	57.28	56.2222222222222	49.5294117647059	7.7326339107756e-09	Lipid	Ketone Bodies
4-methylhexanoylglutamine	43.6470588235294	48.4137931034483	56.16	59.2777777777778	62	1.00191673337201e-08	Lipid	Fatty Acid Metabolism (Acyl Glutamine)
3-hydroxybutyroylglycine	37.5882352941176	51.9310344827586	71.6	35	65.0588235294118	6.13239169534023e-08	Lipid	Fatty Acid Metabolism (Acyl Glycine)
acetylcarnitine (C2)	65.8823529411765	48.0689655172414	34.16	61.3888888888889	70.4705882352941	6.77524352119815e-08	Lipid	Fatty Acid Metabolism (Acyl Carnitine, Short Chain)
3-hydroxyhexanoate	63.7058823529412	60.9655172413793	47.8	40.7777777777778	52.4117647058824	1.19392811767793e-07	Lipid	Fatty Acid, Monohydroxy
acetoacetate	47.2352941176471	54.7241379310345	55.52	43.7222222222222	65.0588235294118	1.66379177131591e-07	Lipid	Ketone Bodies
heptenedioate (C7:1-DC)*	50.1764705882353	53.8620689655172	53.24	45.5555555555556	65	3.0054731271277e-07	Lipid	Fatty Acid, Dicarboxylate
(R)-3-hydroxybutyrylcarnitine	42	56.1034482758621	68.4	50.6666666666667	41.6470588235294	3.24496829288616e-07	Lipid	Fatty Acid Metabolism (Acyl Carnitine, Hydroxy)
octadecenedioylcarnitine (C18:1-DC)*	52.1176470588235	49.3103448275862	65.36	71.5	25.5294117647059	3.27443184242698e-07	Lipid	Fatty Acid Metabolism (Acyl Carnitine, Dicarboxylate)
oleate/vaccenate (18:1)	38.0588235294118	56.6206896551724	64.92	57.0555555555556	43.0588235294118	4.45260312465938e-07	Lipid	Long Chain Monounsaturated Fatty Acid
3-hydroxysebacate	54.9411764705882	50.1034482758621	65.76	62.8888888888889	29.8823529411765	6.21691023580507e-07	Lipid	Fatty Acid, Monohydroxy
(S)-3-hydroxybutyrylcarnitine	56.9411764705882	58.2758620689655	42.08	56.2777777777778	55.7647058823529	6.45688776865139e-07	Lipid	Fatty Acid Metabolism (Acyl Carnitine, Hydroxy)
eicosenoate (20:1n9 or 1n11)	41.8823529411765	51.4827586206897	72.68	52.1111111111111	41.8235294117647	6.87508695869667e-07	Lipid	Long Chain Monounsaturated Fatty Acid
10-nonadecenoate (19:1n9)	69.2941176470588	51.0689655172414	39.64	57.6666666666667	57.8235294117647	7.13512026806478e-07	Lipid	Long Chain Monounsaturated Fatty Acid
hexadecanedioate (C16)	62.7647058823529	45.2413793103448	63.68	67.1666666666667	28.8823529411765	7.16200906510094e-07	Lipid	Fatty Acid, Dicarboxylate
dodecenedioate (C12:1-DC)*	42.7647058823529	51.7931034482759	70.2	66.3333333333333	29	8.03156256084892e-07	Lipid	Fatty Acid, Dicarboxylate
hydroxy-N6,N6,N6-trimethyllysine*	49.3529411764706	54.9655172413793	59.16	66.7222222222222	32.8235294117647	1.05937636572609e-06	Amino Acid	Lysine Metabolism
2,3-dihydroxy-5-methylthio-4-pentenoate (DMTPA)*	34.1176470588235	61.4827586206897	72.08	47.3888888888889	38.4117647058824	1.14475504216062e-06	Amino Acid	Methionine, Cysteine, SAM and Taurine Metabolism
myristoleoylcarnitine (C14:1)*	50.7058823529412	45.1034482758621	46.08	68.1111111111111	66.0588235294118	1.5502707012999e-06	Lipid	Fatty Acid Metabolism (Acyl Carnitine, Monounsaturated)
hexanoylglutamine	45.8823529411765	54.6896551724138	53.24	56.3333333333333	56.4705882352941	1.81302589689541e-06	Lipid	Fatty Acid Metabolism (Acyl Glutamine)
palmitate (16:0)	52.7058823529412	51.2068965517241	66.8	64.3888888888889	27.1176470588235	2.46122220278454e-06	Lipid	Long Chain Saturated Fatty Acid
1-linolenoyl-GPC (18:3)*	38.1764705882353	52.6896551724138	75	52.1111111111111	40.0588235294118	4.47158554385764e-06	Lipid	Lysophospholipid
tetradecadienedioate (C14:2-DC)*	58.5882352941176	45.7931034482759	64.32	50.5555555555556	48.7647058823529	4.84742066057772e-06	Lipid	Fatty Acid, Dicarboxylate
tryptophan	60.0588235294118	51.6551724137931	46.84	54.1111111111111	59.2352941176471	6.55954364370632e-06	Amino Acid	Tryptophan Metabolism
palmitoleoylcarnitine (C16:1)*	37.7647058823529	61.2068965517241	69.68	54.5	31.2352941176471	7.97596063028483e-06	Lipid	Fatty Acid Metabolism (Acyl Carnitine, Monounsaturated)
adipoylcarnitine (C6-DC)	64.3529411764706	58	65.68	41.8888888888889	29.3529411764706	8.14662581674661e-06	Lipid	Fatty Acid Metabolism (Acyl Carnitine, Dicarboxylate)
2-oxoarginine*	56.9411764705882	33.2758620689655	67.64	76	39.9411764705882	1.24888882569172e-05	Amino Acid	Urea cycle; Arginine and Proline Metabolism
1-myristoyl-2-arachidonoyl-GPC (14:0/20:4)*	47.8823529411765	45.0689655172414	76.88	64.4444444444444	27.5294117647059	1.36163813885846e-05	Lipid	Phosphatidylcholine (PC)
1-palmitoleoyl-GPC* (16:1)*	53.2941176470588	62	41.04	62.0555555555556	48.4705882352941	1.42252821490791e-05	Lipid	Lysophospholipid
1-oleoyl-GPI (18:1)	50.0588235294118	55.551724137931	69.08	43.4444444444444	41.1764705882353	1.44494169771195e-05	Lipid	Lysophospholipid
dihomolinoleate (20:2n6)	63.1176470588235	54.6896551724138	42.28	45.7777777777778	66.5294117647059	1.44732654080867e-05	Lipid	Long Chain Polyunsaturated Fatty Acid (n3 and n6)
linoleate (18:2n6)	37.5294117647059	57.0689655172414	78.88	51.8333333333333	27.8235294117647	1.46908612989434e-05	Lipid	Long Chain Polyunsaturated Fatty Acid (n3 and n6)
1-oleoyl-GPE (18:1)	35.7647058823529	58.6206896551724	61.36	49.1666666666667	55.5294117647059	1.47507182216194e-05	Lipid	Lysophospholipid
1-palmitoyl-2-stearoyl-GPC (16:0/18:0)	45.6470588235294	57.8965517241379	64.56	49	42.3529411764706	1.47547185407113e-05	Lipid	Phosphatidylcholine (PC)
N-acetyltryptophan	50.3529411764706	55.8965517241379	53.52	48.6111111111111	57.7058823529412	1.47613257995836e-05	Amino Acid	Tryptophan Metabolism
tetradecanedioate (C14)	69.2941176470588	60.2068965517241	40.92	40.3333333333333	58.7058823529412	1.47924436004941e-05	Lipid	Fatty Acid, Dicarboxylate
propionylcarnitine (C3)	71.3529411764706	50.1379310344828	48.68	50	52.1764705882353	1.48379341598908e-05	Lipid	Fatty Acid Metabolism (also BCAA Metabolism)
1-stearoyl-2-oleoyl-GPC (18:0/18:1)	41.8823529411765	69.6896551724138	70.28	37.7222222222222	29.5294117647059	1.94504695539079e-05	Lipid	Phosphatidylcholine (PC)
docosadienoate (22:2n6)	51.0588235294118	67.6551724137931	61.4	29.6666666666667	45.4117647058824	2.42228945519362e-05	Lipid	Long Chain Polyunsaturated Fatty Acid (n3 and n6)
1-palmitoyl-2-dihomo-linolenoyl-GPC (16:0/20:3n3 or 6)*	61.0588235294118	48.0689655172414	46.08	57.0555555555556	62.3529411764706	2.47642279986337e-05	Lipid	Phosphatidylcholine (PC)
3-hydroxyoleoylcarnitine	43.1764705882353	65.4137931034483	63.4	44.6111111111111	38.3529411764706	2.72938799782446e-05	Lipid	Fatty Acid Metabolism (Acyl Carnitine, Hydroxy)
1-stearoyl-GPC (18:0)	72.7647058823529	41	38.48	67.5	62.8235294117647	2.90999430073177e-05	Lipid	Lysophospholipid
picolinoylglycine	39	59.3448275862069	66.88	56.3888888888889	35.2941176470588	3.24117535532506e-05	Lipid	Fatty Acid Metabolism (Acyl Glycine)
4-guanidinobutanoate	47.4117647058824	59.551724137931	44.48	50.6111111111111	65.5882352941177	3.47693324003192e-05	Amino Acid	Guanidino and Acetamido Metabolism
dihomo-linolenoyl-choline	44.2352941176471	56.3103448275862	70.48	59.1111111111111	27.0588235294118	3.48072759912268e-05	Lipid	Fatty Acid Metabolism (Acyl Choline)
glycerophosphorylcholine (GPC)	45.8823529411765	57.6551724137931	69.16	50.7777777777778	33.8823529411765	3.48730663372814e-05	Lipid	Phospholipid Metabolism
3-hydroxyoctanoate	63.7647058823529	59.7586206896552	40.8	58.2777777777778	46.1764705882353	3.49616969570328e-05	Lipid	Fatty Acid, Monohydroxy
N-oleoyltaurine	48.5882352941176	60.3793103448276	72.32	41.2222222222222	32	3.49677457924895e-05	Lipid	Endocannabinoid
oleoylcholine	59.4117647058824	49	60.28	49.5	49.5294117647059	3.49948221029151e-05	Lipid	Fatty Acid Metabolism (Acyl Choline)
1-stearoyl-GPE (18:0)	57.4117647058824	72.1379310344828	55.04	33.7222222222222	36.4705882352941	3.50356740904415e-05	Lipid	Lysophospholipid
1-linoleoyl-GPE (18:2)*	33	60.6896551724138	71.24	55.1666666666667	33.8823529411765	3.50511301058992e-05	Lipid	Lysophospholipid
vanillylmandelate (VMA)	56.7647058823529	54.7931034482759	64.68	43.3888888888889	42.2941176470588	3.50839376668492e-05	Amino Acid	Tyrosine Metabolism
1-myristoyl-2-palmitoyl-GPC (14:0/16:0)	53.4117647058824	59.3793103448276	45.36	48.7222222222222	60.5882352941176	3.5089242816142e-05	Lipid	Phosphatidylcholine (PC)
urea	44.5882352941176	55.0344827586207	74.04	57.6666666666667	25.1764705882353	3.51406752455773e-05	Amino Acid	Urea cycle; Arginine and Proline Metabolism
hydroxyasparagine	54.2941176470588	51.7586206896552	56.92	62.3888888888889	41.2352941176471	3.51412289171254e-05	Amino Acid	Alanine and Aspartate Metabolism
16-hydroxypalmitate	46.6470588235294	49.2758620689655	43.44	59.8888888888889	75.5882352941177	3.51691698048385e-05	Lipid	Fatty Acid, Monohydroxy
succinylcarnitine (C4)	58.5882352941176	55	58.48	55.7222222222222	36.1764705882353	3.5171830206608e-05	Energy	TCA Cycle
tridecenedioate (C13:1-DC)*	73.2941176470588	46.2068965517241	50.76	55.8333333333333	47.7058823529412	3.51872106054427e-05	Lipid	Fatty Acid, Dicarboxylate
myristoylcarnitine (C14)	60.1764705882353	58.2758620689655	46.88	54.3333333333333	47.5294117647059	3.51913634636633e-05	Lipid	Fatty Acid Metabolism (Acyl Carnitine, Long Chain Saturated)
5-dodecenoylcarnitine (C12:1)	54.2352941176471	52.0344827586207	50.12	48.6666666666667	65.3529411764706	3.521343682977e-05	Lipid	Fatty Acid Metabolism (Acyl Carnitine, Monounsaturated)
3-hydroxymyristate	56.4117647058824	49.8275862068966	53.64	51.6111111111111	58.6470588235294	4.32616957714736e-05	Lipid	Fatty Acid, Monohydroxy
octadecanedioylcarnitine (C18-DC)*	51	48.6551724137931	64.28	50.8333333333333	51.2352941176471	4.36758591546108e-05	Lipid	Fatty Acid Metabolism (Acyl Carnitine, Dicarboxylate)
pentoic acid*	54.5882352941176	44.8620689655172	46.8	71.5555555555556	57.8823529411765	4.81857505575769e-05	Lipid	Short Chain Fatty Acid
10-heptadecenoate (17:1n7)	51.7058823529412	51.3793103448276	52.44	67.5555555555556	45.5882352941176	5.0789211200177e-05	Lipid	Long Chain Monounsaturated Fatty Acid
pyrraline	59.1176470588235	47.4137931034483	43.84	61.6111111111111	63.8823529411765	5.58850291745208e-05	Xenobiotics	Food Component/Plant
2,3-dihydroxyisovalerate	52.2352941176471	40.9655172413793	68.28	75.2222222222222	31.4117647058824	5.91365954121725e-05	Xenobiotics	Food Component/Plant
sphingomyelin (d17:1/14:0, d16:1/15:0)*	57.9411764705882	56.448275862069	49.32	55.5555555555556	48	6.89803087334915e-05	Lipid	Sphingomyelins
1-linoleoyl-2-linolenoyl-GPC (18:2/18:3)*	46.7647058823529	55.8275862068966	59.76	61.8888888888889	38.1764705882353	7.15972976722316e-05	Lipid	Phosphatidylcholine (PC)
hydroxyproline	56.8235294117647	45	53.76	64.5	52.6470588235294	7.50648453831291e-05	Amino Acid	Urea cycle; Arginine and Proline Metabolism
1-(1-enyl-stearoyl)-GPE (P-18:0)*	45.9411764705882	62.3793103448276	66.56	47.7777777777778	32.7647058823529	7.86181521820795e-05	Lipid	Lysoplasmalogen
3-hydroxyhexanoylcarnitine (1)	66.7647058823529	43.4827586206897	38.24	57	76.0588235294118	8.05185070089508e-05	Lipid	Fatty Acid Metabolism (Acyl Carnitine, Hydroxy)
1-oleoyl-GPC (18:1)	52.9411764705882	49.7931034482759	47.36	74.3333333333333	47.3529411764706	8.62321386672586e-05	Lipid	Lysophospholipid
3-methyladipate	41.5294117647059	56.2758620689655	54.84	49.5	63	9.3680158488336e-05	Lipid	Fatty Acid, Dicarboxylate
1-linoleoyl-GPI* (18:2)*	53.7647058823529	57	62.32	41.5	47	9.47257513960498e-05	Lipid	Lysophospholipid
linolenate (18:3n3 or 3n6)	52.9411764705882	72.0344827586207	45.52	40.7777777777778	47.6470588235294	0.000101031270147901	Lipid	Long Chain Polyunsaturated Fatty Acid (n3 and n6)
1-(1-enyl-stearoyl)-2-linoleoyl-GPE (P-18:0/18:2)*	50.4117647058824	62.448275862069	61.8	46	37.0588235294118	0.000109227903300355	Lipid	Plasmalogen
gamma-carboxyglutamate	51.2941176470588	59.2758620689655	53.56	50.8333333333333	48.5882352941176	0.000114177973483407	Amino Acid	Glutamate Metabolism
1-methylhistidine	63.1764705882353	55.5862068965517	54.52	43.6666666666667	49.1764705882353	0.000117635813510575	Amino Acid	Histidine Metabolism
margaroylcarnitine (C17)*	52.4705882352941	52.3103448275862	45.04	65	56.8235294117647	0.00013069566550544	Lipid	Fatty Acid Metabolism (Acyl Carnitine, Long Chain Saturated)
ceramide (d16:1/24:1, d18:1/22:1)*	60.9411764705882	51.7931034482759	43.84	63	53.1176470588235	0.00013690986544833	Lipid	Ceramides
3-hydroxydecanoate	58.2352941176471	52.8620689655172	61.76	56.0555555555556	35	0.000142472344090799	Lipid	Fatty Acid, Monohydroxy
1-(1-enyl-stearoyl)-2-oleoyl-GPE (P-18:0/18:1)	65.1764705882353	47.1379310344828	37.2	66.7222222222222	62.6470588235294	0.000145956220887665	Lipid	Plasmalogen
1-palmitoleoyl-2-linolenoyl-GPC (16:1/18:3)*	52.5882352941176	47.3448275862069	66.64	47.9444444444444	51.4705882352941	0.000164168248825425	Lipid	Phosphatidylcholine (PC)
N-(2-furoyl)glycine	40	57.4827586206897	65.4	45	51.7058823529412	0.000167029655132821	Xenobiotics	Food Component/Plant
2S,3R-dihydroxybutyrate	42.4705882352941	55.2068965517241	62.04	66.5	35.2941176470588	0.00019095932361425	Lipid	Fatty Acid, Dihydroxy
1-carboxyethylphenylalanine	65.9411764705882	43.3448275862069	44.44	56.6111111111111	68.4117647058823	0.000197092253525004	Amino Acid	Phenylalanine Metabolism
3-hydroxy-2-ethylpropionate	45.8235294117647	56.4137931034483	58.4	45.3888888888889	57.5882352941176	0.000200943554137015	Amino Acid	Leucine, Isoleucine and Valine Metabolism
sphingomyelin (d18:1/14:0, d16:1/16:0)*	49.2352941176471	44.7931034482759	58.12	60.6111111111111	58.2941176470588	0.000217705631865525	Lipid	Sphingomyelins
androstenediol (3beta,17beta) monosulfate (1)	58.1764705882353	43.3793103448276	47.52	64.1111111111111	63.6470588235294	0.000240822098747795	Lipid	Androgenic Steroids
4-hydroxyhippurate	39.7058823529412	49.7931034482759	67.6	61.0555555555556	44.8823529411765	0.00024372895047581	Xenobiotics	Benzoate Metabolism
methionine	54.8823529411765	39.7586206896552	48.76	74.9444444444444	59.8235294117647	0.00025934600287408	Amino Acid	Methionine, Cysteine, SAM and Taurine Metabolism
stearoylcholine*	64.7647058823529	51.9655172413793	45.28	56.1111111111111	54.1764705882353	0.000307444519140221	Lipid	Fatty Acid Metabolism (Acyl Choline)
ceramide (d18:1/20:0, d16:1/22:0, d20:1/18:0)*	39.2352941176471	57.2758620689655	46.84	70.3888888888889	53.2352941176471	0.000316572825407853	Lipid	Ceramides
3-amino-2-piperidone	60.5882352941176	50.8275862068966	63.24	40.3333333333333	50.5882352941176	0.000358172569211161	Amino Acid	Urea cycle; Arginine and Proline Metabolism
octadecenedioate (C18:1-DC)*	55.1176470588235	56.1034482758621	48.08	60.3333333333333	48.1764705882353	0.000360918063761143	Lipid	Fatty Acid, Dicarboxylate
4-hydroxyphenylacetylglutamine	53	56.1724137931034	48.2	43.5555555555556	67.7647058823529	0.000363009345468901	Peptide	Acetylated Peptides
1-palmitoyl-2-linoleoyl-GPI (16:0/18:2)	49.2352941176471	57.6551724137931	58.68	43.8888888888889	53.2352941176471	0.000365770805591806	Lipid	Phosphatidylinositol (PI)
N6,N6,N6-trimethyllysine	60.2941176470588	51.8965517241379	50	47.5	60.9411764705882	0.000366714361192633	Amino Acid	Lysine Metabolism
1-(1-enyl-palmitoyl)-GPC (P-16:0)*	65.0588235294118	61.551724137931	52.44	51.7777777777778	31.5882352941176	0.00037047548619338	Lipid	Lysoplasmalogen
1-linoleoyl-GPC (18:2)	49.9411764705882	64.4137931034483	56.92	50.1666666666667	36.9411764705882	0.000381851025746799	Lipid	Lysophospholipid
1-(1-enyl-palmitoyl)-2-linoleoyl-GPE (P-16:0/18:2)*	52.7058823529412	57.6206896551724	50.48	50	55.4117647058824	0.000401129623912431	Lipid	Plasmalogen
arachidoylcarnitine (C20)*	56.1764705882353	64.1034482758621	47	49.3333333333333	46.7058823529412	0.000411378108930057	Lipid	Fatty Acid Metabolism (Acyl Carnitine, Long Chain Saturated)
palmitoleate (16:1n7)	55.8823529411765	53.448275862069	49.16	64.3888888888889	46.0588235294118	0.00047235427862921	Lipid	Long Chain Monounsaturated Fatty Acid
arabitol/xylitol	61.7058823529412	41.3448275862069	59.84	59.3888888888889	50.4705882352941	0.000473644288661683	Carbohydrate	Pentose Metabolism
1-palmitoyl-2-palmitoleoyl-GPC (16:0/16:1)*	64	49.5862068965517	44.48	61.3888888888889	54.5882352941176	0.000475791263060188	Lipid	Phosphatidylcholine (PC)
pentadecanoate (15:0)	46.4117647058824	50.5172413793103	55.96	55.5	59.9411764705882	0.000504967743604044	Lipid	Long Chain Saturated Fatty Acid
dodecanedioate (C12)	57.7647058823529	52.0344827586207	52.6	61.2777777777778	44.8235294117647	0.000528418762065922	Lipid	Fatty Acid, Dicarboxylate
gamma-glutamylcitrulline*	52.7647058823529	48.1034482758621	38.44	69.2222222222222	68.9411764705882	0.00055118458378313	Peptide	Gamma-glutamyl Amino Acid
glycerophosphoethanolamine	60.0588235294118	43.6206896551724	37.08	77.2777777777778	62.7647058823529	0.000586063487502645	Lipid	Phospholipid Metabolism
tetradecadienoate (14:2)*	33.3529411764706	50.3448275862069	69	53.8333333333333	55.8823529411765	0.000598368150919117	Lipid	Long Chain Polyunsaturated Fatty Acid (n3 and n6)
5-dodecenoate (12:1n7)	53	47.8620689655172	44.6	77.2777777777778	51.5294117647059	0.00061606458154881	Lipid	Medium Chain Fatty Acid
guaiacol sulfate	63.7647058823529	53.7241379310345	57.4	41.8333333333333	49.4705882352941	0.00062918175196171	Xenobiotics	Benzoate Metabolism
arabonate/xylonate	51	59.2758620689655	55.44	49.2222222222222	47.8235294117647	0.000637838235005121	Carbohydrate	Pentose Metabolism
4-hydroxy-2-oxoglutaric acid	61.1176470588235	45.8620689655172	29.64	62.3888888888889	84.5882352941177	0.000638037480030876	Lipid	Fatty Acid, Dicarboxylate
stearate (18:0)	49.7058823529412	45.0689655172414	42.96	63.1111111111111	77	0.000651492343584709	Lipid	Long Chain Saturated Fatty Acid
laurylcarnitine (C12)	68.2352941176471	47.551724137931	43.56	54.8333333333333	62.1176470588235	0.000659458517312831	Lipid	Fatty Acid Metabolism (Acyl Carnitine, Medium Chain)
1-stearoyl-2-linoleoyl-GPI (18:0/18:2)	59.0588235294118	55.8275862068966	55.56	55.9444444444444	38.3529411764706	0.000717956759950461	Lipid	Phosphatidylinositol (PI)
3-methylglutarylcarnitine (2)	57.0588235294118	56.448275862069	68.68	48.6111111111111	27.7647058823529	0.000727536716476987	Amino Acid	Leucine, Isoleucine and Valine Metabolism
argininate*	59.5294117647059	54.8965517241379	48.4	54.7222222222222	51.2941176470588	0.000754341214124783	Amino Acid	Urea cycle; Arginine and Proline Metabolism
methionine sulfoxide	47.9411764705882	44.3793103448276	66.88	75	32.1764705882353	0.000760695333201294	Amino Acid	Methionine, Cysteine, SAM and Taurine Metabolism
arachidonoylcholine	45.8235294117647	52.0689655172414	59.56	67.6111111111111	39.7647058823529	0.000763096992629911	Lipid	Fatty Acid Metabolism (Acyl Choline)
oleoylcarnitine (C18)	47.7058823529412	44.1379310344828	52.48	67.4444444444444	62	0.000764459829781606	Lipid	Fatty Acid Metabolism (Acyl Carnitine, Monounsaturated)
1-arachidonoyl-GPE (20:4n6)*	33.4117647058824	54.7931034482759	54.04	70.0555555555556	53.0588235294118	0.000793083496885417	Lipid	Lysophospholipid
1-carboxyethylisoleucine	50.2941176470588	57.5172413793103	48.56	55.9444444444444	54.5294117647059	0.000807390967592269	Amino Acid	Leucine, Isoleucine and Valine Metabolism
2-aminobutyrate	60	54.9655172413793	39.08	63	55.6470588235294	0.000837828391245884	Amino Acid	Glutathione Metabolism
N-acetylphenylalanine	51.7058823529412	54.1724137931034	49.68	58	55	0.000857726027115759	Amino Acid	Phenylalanine Metabolism
1-palmitoyl-2-linoleoyl-GPC (16:0/18:2)	55.4117647058824	42.8275862068966	54.44	80.8888888888889	39.4117647058824	0.00092486087984573	Lipid	Phosphatidylcholine (PC)
1,2-dilinoleoyl-GPC (18:2/18:2)	48	62.3103448275862	55	52.7222222222222	42.5882352941176	0.000958877386189618	Lipid	Phosphatidylcholine (PC)
octadecanedioate (C18)	50.4705882352941	42.8620689655172	55.92	66.6666666666667	57.1764705882353	0.000973569211683465	Lipid	Fatty Acid, Dicarboxylate
C-glycosyltryptophan	53.8823529411765	42.2068965517241	63.4	69.5555555555556	40.8235294117647	0.00103717393189587	Amino Acid	Tryptophan Metabolism
1-lignoceroyl-GPC (24:0)	34.8235294117647	59.1724137931034	60.52	59.8888888888889	45.4117647058824	0.00105515162635857	Lipid	Lysophospholipid
tyrosine	56.7647058823529	41.8275862068966	68	69.6666666666667	31.7058823529412	0.00106635762110208	Amino Acid	Tyrosine Metabolism
N-acetylvaline	60.1176470588235	44.7241379310345	46.84	78.2777777777778	45.4117647058824	0.00112533460409428	Amino Acid	Leucine, Isoleucine and Valine Metabolism
1-stearoyl-2-oleoyl-GPE (18:0/18:1)	56.6470588235294	60.8275862068966	34.56	57.8333333333333	61.1176470588235	0.00120430019551897	Lipid	Phosphatidylethanolamine (PE)
\docosapentaenoate (DPA; 22:5n3)\""	57.8235294117647	50.3448275862069	59.68	65.8888888888889	32.3529411764706	0.00120849317553081	Lipid	Long Chain Polyunsaturated Fatty Acid (n3 and n6)
sulfate*	45.1764705882353	59.2413793103448	63.08	59.3333333333333	31.7647058823529	0.00123467050671291	Xenobiotics	Chemical
dopamine 3-O-sulfate	49.2352941176471	54.3103448275862	49.92	63.1111111111111	51.4705882352941	0.00124775872620724	Amino Acid	Tyrosine Metabolism
1-palmitoyl-GPC (16:0)	50.0588235294118	49.1034482758621	41.04	64.3333333333333	71.2941176470588	0.00126737612309299	Lipid	Lysophospholipid
1-stearoyl-2-linoleoyl-GPC (18:0/18:2)*	58.4117647058824	57.3793103448276	50.68	38.5	62	0.00128056336956199	Lipid	Phosphatidylcholine (PC)
(16 or 17)-methylstearate (a19:0 or i19:0)	54.6470588235294	55.7586206896552	63	46.5	41.9411764705882	0.00129421301229263	Lipid	Fatty Acid, Branched
1-palmitoyl-2-oleoyl-GPI (16:0/18:1)*	40.5882352941176	59.6551724137931	39.08	64.3333333333333	65.6470588235294	0.00133248060107452	Lipid	Phosphatidylinositol (PI)
2-aminophenol sulfate	64.5882352941177	47.7586206896552	58.8	41	57.6470588235294	0.00133733834877904	Xenobiotics	Chemical
5-acetylamino-6-amino-3-methyluracil	44.2941176470588	56.3793103448276	49.56	52.7777777777778	64.3529411764706	0.00134930952433584	Xenobiotics	Xanthine Metabolism
erythronate*	55.8823529411765	44.2413793103448	49.88	78.2222222222222	46.0588235294118	0.00135039301445261	Carbohydrate	Aminosugar Metabolism
ceramide (d18:1/17:0, d17:1/18:0)*	63.7647058823529	56.0344827586207	34.72	54.5555555555556	65.4117647058823	0.00135230792815475	Lipid	Ceramides
myristate (14:0)	55.7058823529412	52.0344827586207	54.28	56.8888888888889	49.0588235294118	0.0013914424859248	Lipid	Long Chain Saturated Fatty Acid
2R,3R-dihydroxybutyrate	63.1764705882353	47.9310344827586	64.6	60.1666666666667	29.9411764705882	0.00140431876962635	Lipid	Fatty Acid, Dihydroxy
4-methoxyphenol sulfate	38.5294117647059	54.9655172413793	67.12	45.7777777777778	54.1176470588235	0.00142807209074552	Amino Acid	Tyrosine Metabolism
1-oleoyl-2-linoleoyl-GPE (18:1/18:2)*	61.7058823529412	38.8275862068966	64.2	59.6666666666667	48.0588235294118	0.00143088400121346	Lipid	Phosphatidylethanolamine (PE)
margarate (17:0)	38.4117647058824	56.1724137931034	71.08	40.6111111111111	51.8235294117647	0.00143229056473472	Lipid	Long Chain Saturated Fatty Acid
trigonelline (N-methylnicotinate)	59.7058823529412	54.2413793103448	26.16	51.9444444444444	87.8823529411765	0.00143862809149084	Cofactors and Vitamins	Nicotinate and Nicotinamide Metabolism
phenylalanine	53.8823529411765	40.6206896551724	44.84	78.5	61.3529411764706	0.00145023767708272	Amino Acid	Phenylalanine Metabolism
1-carboxyethylvaline	54.3529411764706	55.6551724137931	35	56.3333333333333	73.1764705882353	0.00145192271300583	Amino Acid	Leucine, Isoleucine and Valine Metabolism
pseudouridine	52.7647058823529	48.8620689655172	62.12	70.1666666666667	31.8235294117647	0.00145883401326965	Nucleotide	Pyrimidine Metabolism, Uracil containing
O-sulfo-L-tyrosine	48.4705882352941	38.9655172413793	68.08	76.0555555555556	38	0.00145965150155674	Xenobiotics	Chemical
3-hydroxyhippurate	55.4705882352941	42.7931034482759	63	65.1666666666667	43.4705882352941	0.00145999771890605	Xenobiotics	Benzoate Metabolism
catechol sulfate	66.2941176470588	40.9310344827586	56.76	66.6666666666667	43.4117647058824	0.00146361163788319	Xenobiotics	Benzoate Metabolism
histidine	64.5882352941177	44.448275862069	48.28	73	44.8823529411765	0.00154194962510325	Amino Acid	Histidine Metabolism
2-hydroxybutyrate/2-hydroxyisobutyrate	51.7058823529412	39.1379310344828	67.44	64.2777777777778	47.8823529411765	0.00155342295812824	Amino Acid	Glutathione Metabolism
docosahexaenoylcholine	66.2941176470588	51.0689655172414	63.08	53.3888888888889	30.8823529411765	0.00160780107276397	Lipid	Fatty Acid Metabolism (Acyl Choline)
homostachydrine*	57.9411764705882	45.3448275862069	66.6	62.9444444444444	33.7058823529412	0.00172908257898819	Xenobiotics	Food Component/Plant
1-arachidonoyl-GPC* (20:4)*	40.5294117647059	49.2413793103448	66.44	68.8333333333333	38.4705882352941	0.00174146391764743	Lipid	Lysophospholipid
4-allylphenol sulfate	53	58.8965517241379	48.92	56.0555555555556	48.8235294117647	0.00180022488019447	Xenobiotics	Food Component/Plant
1-palmitoyl-GPI* (16:0)	49.3529411764706	57.2068965517241	49.16	52.3888888888889	58.8823529411765	0.00198050873046432	Lipid	Lysophospholipid
palmitoylcholine	51.9411764705882	50.3448275862069	60.36	58.2222222222222	45.3529411764706	0.00200032715360379	Lipid	Fatty Acid Metabolism (Acyl Choline)
sebacate (C10-DC)	43.2352941176471	61.1034482758621	72.28	45.5	31.6470588235294	0.00208357314428754	Lipid	Fatty Acid, Dicarboxylate
linoleoylcholine*	53	51.2758620689655	71.8	62.4444444444444	21.4117647058824	0.00208467704041311	Lipid	Fatty Acid Metabolism (Acyl Choline)
pregnenediol sulfate (C21H34O5S)*	60	44.8965517241379	56.08	56.6666666666667	54.5294117647059	0.00240744210340753	Lipid	Pregnenolone Steroids
4-acetamidobutanoate	58.1176470588235	52.6896551724138	52.88	47.4444444444444	57.5882352941176	0.00248967479019278	Amino Acid	Polyamine Metabolism
eicosenoylcarnitine (C20:1)*	36.4705882352941	63.5862068965517	59.92	52.5	44.9411764705882	0.00255609057877131	Lipid	Fatty Acid Metabolism (Acyl Carnitine, Monounsaturated)
N-behenoyl-sphingadienine (d18:2/22:0)*	53.8823529411765	47	30.12	70.1111111111111	81	0.00256900038363817	Lipid	Ceramides
2,6-dihydroxybenzoic acid	46.7058823529412	48.6551724137931	52.08	52.6111111111111	71.5882352941177	0.00256908480119776	Xenobiotics	Drug - Topical Agents
sphingomyelin (d18:2/21:0, d16:2/23:0)*	64.8823529411765	45.1724137931034	43.08	58.6666666666667	66.1764705882353	0.00259180844691884	Lipid	Sphingomyelins
2-stearoyl-GPE (18:0)*	48.3529411764706	48.7586206896552	52.44	56.2777777777778	65.3529411764706	0.00263629611446156	Lipid	Lysophospholipid
N-acetylthreonine	45.4705882352941	51.1724137931034	61.4	54.1111111111111	53.2352941176471	0.00328771005838481	Amino Acid	Glycine, Serine and Threonine Metabolism
aconitate [cis or trans]	57.2941176470588	69.9310344827586	56.92	38.5555555555556	32.4705882352941	0.0041483332617169	Energy	TCA Cycle
sphingomyelin (d18:1/21:0, d17:1/22:0, d16:1/23:0)*	51.7647058823529	47.0689655172414	59.48	55.6666666666667	55.1176470588235	0.0042021745194204	Lipid	Sphingomyelins
sphingomyelin (d17:1/16:0, d18:1/15:0, d16:1/17:0)*	58	41.2758620689655	63.28	66.7222222222222	41.4705882352941	0.00442201967976509	Lipid	Sphingomyelins
hexadecenedioate (C16:1-DC)*	58.2352941176471	65.0689655172414	51.64	33.2222222222222	53.2352941176471	0.00444489985264286	Lipid	Fatty Acid, Dicarboxylate
dehydroepiandrosterone sulfate (DHEA-S)	42.5882352941176	55.3103448275862	74.68	53.6666666666667	30	0.00446728795075655	Lipid	Androgenic Steroids
myristoleate (14:1n5)	66.8235294117647	51.2068965517241	38.84	76.3333333333333	41.4705882352941	0.00454033616532188	Lipid	Long Chain Monounsaturated Fatty Acid
N2,N2-dimethylguanosine	67.0588235294118	35.551724137931	43.4	71.2777777777778	66.5882352941177	0.00459821036363068	Nucleotide	Purine Metabolism, Guanine containing
orotidine	56.2352941176471	50.4137931034483	55.64	61.5555555555556	44.3529411764706	0.00460774923324039	Nucleotide	Pyrimidine Metabolism, Orotate containing
alanine	58.2352941176471	58.8965517241379	33.64	46.8333333333333	75.8235294117647	0.00462772666720118	Amino Acid	Alanine and Aspartate Metabolism
N-acetylarginine	59.1176470588235	54.551724137931	62.36	56.7222222222222	29.6470588235294	0.00464740416032508	Amino Acid	Urea cycle; Arginine and Proline Metabolism
choline	53.5294117647059	59.2068965517241	46.28	52.7777777777778	55.1176470588235	0.00468395542516946	Lipid	Phospholipid Metabolism
1-(1-enyl-palmitoyl)-2-oleoyl-GPE (P-16:0/18:1)*	55.7647058823529	56.8965517241379	35.24	47.5	78.6470588235294	0.00479485133626088	Lipid	Plasmalogen
adrenate (22:4n6)	41.2941176470588	46	48.64	74.1111111111111	63.8235294117647	0.00521028824496055	Lipid	Long Chain Polyunsaturated Fatty Acid (n3 and n6)
3-(3-amino-3-carboxypropyl)uridine*	54.8823529411765	65.6206896551724	66.36	34.6111111111111	32.5294117647059	0.00527671804150932	Nucleotide	Pyrimidine Metabolism, Uracil containing
phenylpyruvate	54.5882352941176	48.7241379310345	57.32	50.6666666666667	57.9411764705882	0.00529475082368473	Amino Acid	Phenylalanine Metabolism
3-carboxy-4-methyl-5-pentyl-2-furanpropionate (3-CMPFP)	51.7647058823529	68.448275862069	64.04	37.1111111111111	31.5882352941176	0.00537144137067328	Lipid	Fatty Acid, Dicarboxylate
sphingomyelin (d18:1/17:0, d17:1/18:0, d19:1/16:0)	49.1176470588235	56.2068965517241	55.8	48.0555555555556	55.6470588235294	0.00549273920677562	Lipid	Sphingomyelins
1-stearoyl-2-linoleoyl-GPE (18:0/18:2)*	44.7647058823529	64.6206896551724	55.16	37.3333333333333	57.9411764705882	0.00554550330135911	Lipid	Phosphatidylethanolamine (PE)
pregnenolone sulfate	54.2941176470588	53.6551724137931	35.48	58.3333333333333	73.8235294117647	0.00560521003894847	Lipid	Pregnenolone Steroids
3-hydroxypyridine sulfate	55.0588235294118	50.8620689655172	34.44	68.0555555555556	69.0588235294118	0.00563982468291587	Xenobiotics	Chemical
sphingomyelin (d18:1/19:0, d19:1/18:0)*	67.5882352941177	46	39.32	71.3333333333333	54.1764705882353	0.00566400179383308	Lipid	Sphingomyelins
gamma-glutamylvaline	54.8823529411765	44.4137931034483	58.88	74.5	37.4705882352941	0.00567076550096514	Peptide	Gamma-glutamyl Amino Acid
citramalate	42.8823529411765	60.7241379310345	46.84	56.1666666666667	58.7647058823529	0.00679622337851667	Amino Acid	Glutamate Metabolism
erucate (22:1n9)	64.8235294117647	49.1379310344828	47.04	57.1666666666667	55.2352941176471	0.00703055336365396	Lipid	Long Chain Monounsaturated Fatty Acid
ribulonate/xylulonate/lyxonate*	59.9411764705882	36.6896551724138	57.12	59.7222222222222	63.8235294117647	0.00719102436986261	Carbohydrate	Pentose Metabolism
1-(1-enyl-palmitoyl)-GPE (P-16:0)*	57.5294117647059	47.1724137931034	52.68	57.9444444444444	56.7647058823529	0.00726280892084068	Lipid	Lysoplasmalogen
hexanoylcarnitine (C6)	52.7058823529412	56.9655172413793	62.68	51.1666666666667	37.3529411764706	0.00835614357930209	Lipid	Fatty Acid Metabolism (Acyl Carnitine, Medium Chain)
methionine sulfone	46.9411764705882	52.2413793103448	63.52	65.8333333333333	34.4117647058824	0.00843079679556231	Amino Acid	Methionine, Cysteine, SAM and Taurine Metabolism
nonadecanoate (19:0)	57.1176470588235	57	63.76	61.4444444444444	20.4117647058824	0.00850562585559667	Lipid	Long Chain Saturated Fatty Acid
N-carbamoylalanine	36.6470588235294	51.0689655172414	57.04	73.9444444444444	47.6470588235294	0.00896963111358979	Amino Acid	Alanine and Aspartate Metabolism
3-formylindole	48.1764705882353	50.6551724137931	68.76	64.7777777777778	29.2941176470588	0.00932592483527987	Xenobiotics	Food Component/Plant
sphingomyelin (d18:2/23:0, d18:1/23:1, d17:1/24:1)*	60.4117647058824	52.6551724137931	33.84	60.2222222222222	63.6470588235294	0.00942225277282389	Lipid	Sphingomyelins
5-hydroxylysine	65.2352941176471	60.6896551724138	37.36	51.6111111111111	55.2352941176471	0.00981114625191316	Amino Acid	Lysine Metabolism
cerotoylcarnitine (C26)*	39.1764705882353	55.7931034482759	74.28	53.7222222222222	33.1176470588235	0.0100090331957803	Lipid	Fatty Acid Metabolism (Acyl Carnitine, Long Chain Saturated)
1-palmitoyl-2-oleoyl-GPC (16:0/18:1)	57.5882352941176	44.7931034482759	64.72	67.3888888888889	33.0588235294118	0.0100231166519322	Lipid	Phosphatidylcholine (PC)
sphingomyelin (d18:2/18:1)*	50.9411764705882	54.4137931034483	48.84	43	72.4705882352941	0.0100820268883646	Lipid	Sphingomyelins
sphingomyelin (d18:2/23:1)*	49	56.448275862069	56.8	47.8888888888889	54.0588235294118	0.0103787987687135	Lipid	Sphingomyelins
N-palmitoyltaurine	54.8235294117647	50.0689655172414	47.84	60.7777777777778	58.6470588235294	0.0104576559747878	Lipid	Endocannabinoid
N-acetyltyrosine	65.6470588235294	56.4137931034483	49.96	48.7222222222222	46.6470588235294	0.0107038978549042	Amino Acid	Tyrosine Metabolism
1-(1-enyl-stearoyl)-2-arachidonoyl-GPE (P-18:0/20:4)*	49.7058823529412	52.3793103448276	59.8	51.2777777777778	52.2941176470588	0.0107108852966703	Lipid	Plasmalogen
myristoyl dihydrosphingomyelin (d18:0/14:0)*	54.2941176470588	41.3103448275862	56.36	73.2222222222222	48.4117647058824	0.0107462735369737	Lipid	Dihydrosphingomyelins
2,4-dihydroxybutyrate	46	51.3448275862069	57.64	55.5555555555556	56.4117647058824	0.0111339620396679	Lipid	Fatty Acid, Dihydroxy
5-acetylamino-6-formylamino-3-methyluracil	64.5294117647059	44.7931034482759	45.2	70.6666666666667	51.3529411764706	0.0115493958092658	Xenobiotics	Xanthine Metabolism
citrulline	57.4117647058824	40	56.88	74.3333333333333	45.5882352941176	0.0119861377263474	Amino Acid	Urea cycle; Arginine and Proline Metabolism
pregnen-diol disulfate*	47.6470588235294	45.9310344827586	70.6	62.7222222222222	37.3529411764706	0.0119936538738663	Lipid	Pregnenolone Steroids
10-undecenoate (11:1n1)	48.5882352941176	56.3793103448276	41.6	47.0555555555556	77.8235294117647	0.0121326499266524	Lipid	Medium Chain Fatty Acid
arachidonoylcarnitine (C20:4)	58.0588235294118	50.3793103448276	65.96	46.2222222222222	43.6470588235294	0.0122303775062934	Lipid	Fatty Acid Metabolism (Acyl Carnitine, Polyunsaturated)
ursodeoxycholate	49.7058823529412	46.5862068965517	49.12	65.5	62.8235294117647	0.012408872239807	Lipid	Secondary Bile Acid Metabolism
3-methoxytyrosine	47.0588235294118	51.9310344827586	55.04	50.2777777777778	63.7647058823529	0.0124417858414473	Amino Acid	Tyrosine Metabolism
ceramide (d18:1/14:0, d16:1/16:0)*	56.1764705882353	43.2413793103448	37.6	62.5555555555556	82.1176470588235	0.0125167287050178	Lipid	Ceramides
phosphocholine	52.7647058823529	45.4827586206897	45.4	62.9444444444444	69.8235294117647	0.012549275229012	Lipid	Phospholipid Metabolism
1-palmitoyl-GPE (16:0)	48.4117647058824	46.4137931034483	62.64	47.2777777777778	63.8235294117647	0.0125829357491145	Lipid	Lysophospholipid
taurocholenate sulfate*	56.2352941176471	56.8965517241379	28.28	48.1111111111111	87.7647058823529	0.0126380254874785	Lipid	Secondary Bile Acid Metabolism
palmitoylcarnitine (C16)	59.8823529411765	55.8965517241379	40.16	65.2777777777778	50.1764705882353	0.0128661272122384	Lipid	Fatty Acid Metabolism (Acyl Carnitine, Long Chain Saturated)
methyl indole-3-acetate	47.1176470588235	59.2758620689655	58.28	53.9444444444444	42.5294117647059	0.0130757522757237	Xenobiotics	Food Component/Plant
decanoylcarnitine (C10)	56.9411764705882	43.2068965517241	63	63.4444444444444	43.1176470588235	0.0132532071209951	Lipid	Fatty Acid Metabolism (Acyl Carnitine, Medium Chain)
dimethylarginine (ADMA + SDMA)	59.7058823529412	48.3793103448276	46.96	55.8333333333333	63.1764705882353	0.0134332933702053	Amino Acid	Urea cycle; Arginine and Proline Metabolism
ceramide (d18:2/24:1, d18:1/24:2)*	43.2352941176471	54.9655172413793	48.08	59.5555555555556	62.8235294117647	0.0134986995792015	Lipid	Ceramides
N-palmitoyl-heptadecasphingosine (d17:1/16:0)*	53.6470588235294	54.5172413793103	38.68	46.3888888888889	80.9411764705882	0.0135712280417386	Lipid	Ceramides
gamma-glutamyltyrosine	47.1176470588235	51.1034482758621	43.48	62.0555555555556	69.6470588235294	0.0136434235684856	Peptide	Gamma-glutamyl Amino Acid
N-acetylmethionine	50.1764705882353	45.9310344827586	44.44	68.2222222222222	67.4705882352941	0.0140311180427638	Amino Acid	Methionine, Cysteine, SAM and Taurine Metabolism
citrate	59.3529411764706	38.6206896551724	47.68	71.1111111111111	62.9411764705882	0.014305676756757	Energy	TCA Cycle
3-hydroxyadipate*	63.8235294117647	52.8275862068966	54.88	47.4444444444444	48.7058823529412	0.0143505405176782	Lipid	Fatty Acid, Dicarboxylate
eicosanedioate (C20-DC)	56.5294117647059	47.7931034482759	36.24	59.6111111111111	79.1176470588235	0.0146478556718524	Lipid	Fatty Acid, Dicarboxylate
glycine conjugate of C10H14O2 (1)*	52.5294117647059	51.5862068965517	49.92	57.8888888888889	58.3529411764706	0.0148330477922478	Partially Characterized Molecules	Partially Characterized Molecules
gamma-glutamylisoleucine*	53.1764705882353	58.8620689655172	67.32	51.2777777777778	26.7058823529412	0.0149527735660221	Peptide	Gamma-glutamyl Amino Acid
N-acetyltaurine	43.9411764705882	53.7241379310345	49	55.2777777777778	67.4117647058823	0.0150874417494285	Amino Acid	Methionine, Cysteine, SAM and Taurine Metabolism
octanoylcarnitine (C8)	37.8823529411765	64.2068965517241	68.16	44.4444444444444	38.8823529411765	0.0151594291268912	Lipid	Fatty Acid Metabolism (Acyl Carnitine, Medium Chain)
3-indoxyl sulfate	66.5294117647059	53.9310344827586	52	53.8333333333333	41.5882352941176	0.0153545661074188	Amino Acid	Tryptophan Metabolism
N-acetylglutamine	46.5882352941176	53.0344827586207	54.24	61.6666666666667	51.4705882352941	0.0153685819068963	Amino Acid	Glutamate Metabolism
lignoceroylcarnitine (C24)*	52.6470588235294	64.4827586206897	39.96	47.5555555555556	61.8235294117647	0.0155283682923866	Lipid	Fatty Acid Metabolism (Acyl Carnitine, Long Chain Saturated)
methyl glucopyranoside (alpha + beta)	51.4117647058824	44.0344827586207	62.52	66.3333333333333	44.8823529411765	0.0155455813771966	Xenobiotics	Food Component/Plant
1-(1-enyl-palmitoyl)-2-arachidonoyl-GPE (P-16:0/20:4)*	55	54.4827586206897	48.2	49.5555555555556	62.2941176470588	0.0157368060034267	Lipid	Plasmalogen
retinol (Vitamin A)	48.1176470588235	51.9310344827586	72.2	50.1111111111111	37.6470588235294	0.0158029375905555	Cofactors and Vitamins	Vitamin A Metabolism
gamma-glutamylmethionine	56.1764705882353	44.8275862068966	47.28	76.3333333333333	50.5882352941176	0.0160120727557605	Peptide	Gamma-glutamyl Amino Acid
hippurate	67.1176470588235	45.448275862069	48.6	61	52.8823529411765	0.0161998445765591	Xenobiotics	Benzoate Metabolism
sphingomyelin (d17:2/16:0, d18:2/15:0)*	49.7647058823529	56.4137931034483	62.2	41.5555555555556	52.1176470588235	0.0162895540795656	Lipid	Sphingomyelins
sphingomyelin (d18:2/14:0, d18:1/14:1)*	50.6470588235294	49.9310344827586	65.16	61.6111111111111	36.7058823529412	0.0165434427071376	Lipid	Sphingomyelins
3-methyl catechol sulfate (1)	61.7647058823529	55.4827586206897	43.92	52.4444444444444	57.0588235294118	0.0171503437027301	Xenobiotics	Benzoate Metabolism
proline	60.2941176470588	44.448275862069	46.64	70.5555555555556	54.1764705882353	0.0174800265116742	Amino Acid	Urea cycle; Arginine and Proline Metabolism
sphingomyelin (d18:1/18:1, d18:2/18:0)	53.1764705882353	53.4827586206897	52.8	57.1111111111111	51.0588235294118	0.0177624870378721	Lipid	Sphingomyelins
stearoyl sphingomyelin (d18:1/18:0)	45.6470588235294	54.1379310344828	52.68	50.6111111111111	64.5294117647059	0.0187749803749271	Lipid	Sphingomyelins
N-stearoyl-sphingadienine (d18:2/18:0)*	58.5882352941176	38.448275862069	57.68	74.2777777777778	45.9411764705882	0.0199987251116497	Lipid	Ceramides
glucuronide of piperine metabolite C17H21NO3 (4)*	54.1764705882353	59.7241379310345	52.96	34.9444444444444	62.6470588235294	0.0203188736561748	Xenobiotics	Food Component/Plant
1-oleoyl-GPG (18:1)*	52.0588235294118	40.1724137931034	66.8	71	39.5882352941176	0.0217909711502599	Lipid	Lysophospholipid
gamma-glutamylglycine	63.3529411764706	38.2068965517241	54.4	70.4444444444444	50.4705882352941	0.0251875045466963	Peptide	Gamma-glutamyl Amino Acid
5,6-dihydrouridine	65.0588235294118	49.2413793103448	37.6	56.9444444444444	68.9411764705882	0.0287534845759266	Nucleotide	Pyrimidine Metabolism, Uracil containing
3-aminoisobutyrate	42.4705882352941	58.9655172413793	49	56.7222222222222	58.4117647058824	0.0293110313320504	Nucleotide	Pyrimidine Metabolism, Thymine containing
valine	61.9411764705882	41.4827586206897	62.68	70.1111111111111	34.4705882352941	0.0310982220894504	Amino Acid	Leucine, Isoleucine and Valine Metabolism
6-hydroxyindole sulfate	55.8235294117647	49.1379310344828	52.52	75.1666666666667	37.1176470588235	0.0343823359125852	Xenobiotics	Chemical
N-methylhydroxyproline	63.7058823529412	42.8275862068966	42.52	67.9444444444444	62.3529411764706	0.0359442446141008	Amino Acid	Urea cycle; Arginine and Proline Metabolism
2-pyrrolidinone	64.8823529411765	44.6206896551724	54.96	56.1666666666667	52.2941176470588	0.0364951197281442	Amino Acid	Glutamate Metabolism
1-(1-enyl-oleoyl)-GPE (P-18:1)*	52	57.5862068965517	49.52	42.8333333333333	65.1764705882353	0.0368939516335728	Lipid	Lysoplasmalogen
1-arachidonoyl-GPI* (20:4)*	62.5882352941176	54.448275862069	48.88	45.0555555555556	58.5294117647059	0.0371545118884117	Lipid	Lysophospholipid
quinate	58.3529411764706	57.6206896551724	42.32	42.3888888888889	69.8235294117647	0.0380923407597728	Xenobiotics	Food Component/Plant
4-hydroxyglutamate	65.3529411764706	47.8620689655172	39.04	55.2777777777778	70.6470588235294	0.038272785606569	Amino Acid	Glutamate Metabolism
1-palmitoyl-2-arachidonoyl-GPI (16:0/20:4)*	49.2941176470588	47.0344827586207	60.48	66.6111111111111	44.5882352941176	0.0387020544025338	Lipid	Phosphatidylinositol (PI)
glucuronide of piperine metabolite C17H21NO3 (3)*	43.1176470588235	53.7931034482759	57.4	58.5	52.3529411764706	0.0388172526127919	Xenobiotics	Food Component/Plant
N-acetyl-2-aminooctanoate*	47	54.6551724137931	76.24	49.3333333333333	29	0.0388914386643538	Lipid	Fatty Acid, Amino
gamma-glutamyl-alpha-lysine	50.7058823529412	53.1379310344828	53.56	74.4444444444444	34.6470588235294	0.039070071649852	Peptide	Gamma-glutamyl Amino Acid
asparagine	50.6470588235294	53.7241379310345	52.4	64.0555555555556	46.4117647058824	0.0392109427074193	Amino Acid	Alanine and Aspartate Metabolism
glucuronide of piperine metabolite C17H21NO3 (5)*	44.2941176470588	52.6206896551724	46.36	59.8888888888889	67.9411764705882	0.0396519773326918	Xenobiotics	Food Component/Plant
vanillactate	63.8235294117647	50.2758620689655	33.08	63.7222222222222	67.8823529411765	0.0397889282034265	Amino Acid	Tyrosine Metabolism
isobutyrylcarnitine (C4)	53.1764705882353	47.8965517241379	34.84	69.3333333333333	74.0588235294118	0.0398092279781733	Amino Acid	Leucine, Isoleucine and Valine Metabolism
ximenoylcarnitine (C26:1)*	57.4705882352941	58.0689655172414	55.72	46.5555555555556	45.8235294117647	0.040642655306126	Lipid	Fatty Acid Metabolism (Acyl Carnitine, Monounsaturated)
3,7-dimethylurate	44.0588235294118	60.7241379310345	58.44	39.5	58.1764705882353	0.0415882935010931	Xenobiotics	Xanthine Metabolism
cholesterol	47.1176470588235	55.448275862069	79.28	47.0555555555556	25.4705882352941	0.0421395027274975	Lipid	Sterol
N-formylmethionine	57.6470588235294	48.7241379310345	76.24	33.4444444444444	45.2941176470588	0.0424630330020881	Amino Acid	Methionine, Cysteine, SAM and Taurine Metabolism
oxalate (ethanedioate)	54.2941176470588	68.2758620689655	44.32	37.2777777777778	58.1764705882353	0.0443630512089486	Cofactors and Vitamins	Ascorbate and Aldarate Metabolism
ornithine	53.2352941176471	49.5172413793103	61.48	52.5	45.5294117647059	0.0447302076735802	Amino Acid	Urea cycle; Arginine and Proline Metabolism
N-formylphenylalanine	57.2941176470588	49.5862068965517	57.4	51.3333333333333	52.9411764705882	0.0473658363815417	Amino Acid	Tyrosine Metabolism
4-ethylcatechol sulfate	49.6470588235294	45.2068965517241	58.76	63.0555555555556	52.1176470588235	0.0479576064924836	Xenobiotics	Benzoate Metabolism
S-methylcysteine sulfoxide	61.4705882352941	40.3103448275862	53.88	80.1666666666667	39.2352941176471	0.0497614231427499	Amino Acid	Methionine, Cysteine, SAM and Taurine Metabolism
stearoylcarnitine (C18)	57.0588235294118	40.8965517241379	60.16	64.6111111111111	49.8823529411765	0.0509562255539042	Lipid	Fatty Acid Metabolism (Acyl Carnitine, Long Chain Saturated)
