# Supplementary material for: Self-organized metabotyping of obese individuals identifies clusters responding differently to bariatric surgery
Source: PLoS One. 2023 Mar 2;18(3):e0279335. doi: 10.1371/journal.pone.0279335 (PMC9980823; doi:10.1371/journal.pone.0279335)
Supplement: S5 Table — (XLSX) [file pone.0279335.s020.xlsx]

## Sheet: Sheet1
DIABLO Correlation Table	Bacteroides stercoris	Prevotella veroralis	Anaerococcus prevotii	Bacteroides fragilis II	Prevotella dentalis	Prevotella copri	Blautia hydrogenotrophica	Bifidobacterium pseudocatenulatum	Prevotella multisaccharivorax	Parvimonas sp. oral taxon 393	Lactobacillus salivarius	Anaerococcus vaginalis	Prevotella oulorum	Clostridium sp. L2-50	Lactococcus lactis	Ruminococcaceae bacterium D16	Lactobacillus ruminis	Campylobacter coli	Peptoniphilus harei	Prevotella sp. oral taxon 299	Finegoldia magna	Prevotella denticola	Prevotella marshii	Prevotella bryantii	Parasutterella excrementihominis	Prevotella melaninogenica	Intestinibacter bartlettii	Streptococcus sanguinis	Ruminococcus lactaris	1-oleoyl-2-linoleoyl-GPE (18:1/18:2)*	1-palmitoyl-2-dihomo-linolenoyl-GPC (16:0/20:3n3 or 6)*	1-palmitoyl-2-linoleoyl-GPC (16:0/18:2)	1-palmitoyl-2-linoleoyl-GPI (16:0/18:2)	1-palmitoyl-2-oleoyl-GPI (16:0/18:1)*	1-stearoyl-2-linoleoyl-GPI (18:0/18:2)	2-aminophenol sulfate	2R,3R-dihydroxybutyrate	3-amino-2-piperidone	3-aminoisobutyrate	4-guanidinobutanoate	acetylcarnitine (C2)	argininate*	dihomo-linolenoyl-choline	docosahexaenoylcholine	eicosenoate (20:1n9 or 1n11)	gamma-glutamyl-alpha-lysine	gamma-glutamylglycine	hexadecenedioate (C16:1-DC)*	isobutyrylcarnitine (C4)
Bacteroides stercoris	0.184649176679208	0.0216100104719766	-0.0147891924178945	0.096672421104744	0.0130021210090169	0.0196029882813605	0.081530019290137	0.0471130139143709	0.0315857830504339	0.0803481060703798	-0.0320990615936114	0.213694372778873	0.0228251038593891	-0.0363119138573198	-0.0498317606364837	-0.124920312845764	-0.0408451712080981	-0.0857185766388706	0.29693086049358	0.0326589846871048	0.299303478383332	0.050189299758293	0.0979491557480651	0.0218344037886226	0.299407730843389	0.0313735168285344	-0.029121120126883	0.0234696313249531	-0.0082233571302565	-0.0413952349708957	0.0904281018791673	0.0374004025153471	0.0565230271242857	0.0397928253285932	0.0125630343397818	-0.0109897987308614	0.0145187316927449	-0.0771262634061163	-0.165445493298216	-0.0134878134066753	-0.136011434964347	0.0457084853983183	0.0689918192466412	0.0699812299026343	-0.012138891751702	-0.0409714745254263	-0.0888439541783018	-0.37514687484383	-0.0233551275130923
Prevotella veroralis	0.0216100104719766	0.817906716564582	-0.0459753272120958	-0.0783899123366325	0.634111741801942	0.699161012280128	-0.0894405454591391	-0.0585181305311268	0.78835700785224	-0.0745207006576582	-0.0505288521017101	-0.0514226435109076	0.88394797778042	0.276580845104489	-0.00427107175491199	-0.0802487947732911	0.253029442361098	-0.0657621923824843	-0.0880075511996008	0.849793347484797	-0.0823030700287788	0.730847862014799	0.535361269449987	0.870318668375148	-0.0291901370780057	0.774188505159426	-0.0507072998480982	-0.0616584032233508	0.0418326136455835	0.616185991106393	0.603005300517136	0.625413499921715	0.750534089770186	0.785435925534655	0.769220534543093	0.0101355732638531	0.408608715467662	-0.326249788162163	-0.162090466729683	0.0795417662547474	-0.146295455377038	0.144359667466388	0.0468098372049283	-0.130891003867912	-0.154716194615881	-0.168220464605701	-0.50941840567494	-0.10274341114885	-0.0518499133060004
Anaerococcus prevotii	-0.0147891924178945	-0.0459753272120958	0.782330233901509	-0.241458080677488	-0.0509809337324687	-0.0444624118670454	-0.401352071357273	-0.176067658079941	-0.0532402705294243	0.252992845104468	0.0747956179957636	0.211625990673753	-0.0273341720576579	-0.0329932005907333	-0.0649812999093914	-0.0536106438191564	-0.0208766803539921	-0.031180985007212	0.463777475502451	-0.0220855527789747	0.423850792271688	-0.0239993603419404	-0.0228379173839257	-0.0407108412061834	-0.0333194412900434	-0.0664738395769844	-0.00282387767836811	-0.0724507018300351	-0.0438677877044062	0.0405983168512201	-0.0135786844687903	-0.0781317325781312	-0.0547192271279577	0.000704304139062341	-0.0948779917291676	0.210515238422702	0.153425780130467	0.229814047922157	-0.196437317377131	0.4760449187325	-0.033680734181148	0.310540927937096	-0.103125870361863	-0.152442853173762	-0.409813698341066	0.0901820054488612	-0.0193127750740046	-0.201364545531578	0.670574919993437
Bacteroides fragilis II	0.096672421104744	-0.0783899123366325	-0.241458080677488	0.138319109531752	-0.0624312850199841	-0.0706508962996691	0.169666399445586	0.0891416359172139	-0.0640416838247253	-0.0270408983171852	-0.0290988550018056	0.0779804951973437	-0.0926875519137325	-0.0422543789715648	0.0174135171014058	-0.0326325496981764	-0.0127612739904561	-0.00899567724682681	0.0304037901836345	-0.0858949778598528	0.0610198379128449	-0.0627228736562927	-0.0211646265038054	-0.0878082346819572	0.166421601343801	-0.0688772313222771	0.0468920362145086	0.0350597133137459	-0.00798872871954336	-0.131688592902978	-0.0564123037138581	-0.0441986548189837	-0.0654139787967035	-0.0989212525677597	-0.072183440428455	-0.0993008762821908	-0.120906287663248	-0.0906901114526013	0.00513255092369879	-0.182164054587945	-0.00175355211625022	-0.123217475278395	-0.00146755489568168	0.037715115789367	0.174205705937555	-0.0579778139153624	0.0216147671994493	-0.110029959618474	-0.220025859969359
Prevotella dentalis	0.0130021210090169	0.634111741801942	-0.0509809337324687	-0.0624312850199841	0.496140226653576	0.547546063959091	-0.0569477398977767	-0.046178700460064	0.608108406758618	-0.0643253576486777	-0.0435946335455677	-0.0734894552155501	0.685667070580514	0.214498980047715	-0.0219827130462495	-0.0630029941592498	0.165725495288109	-0.0644738078058697	-0.0921613122536566	0.659798563108187	-0.103688685516298	0.56868835223134	0.423061212163103	0.675804592758871	-0.0272526633759743	0.607272156548545	-0.0895250682436006	-0.0402914373220443	0.044580842651399	0.496091113883108	0.494095306365834	0.492887947037497	0.596424607143628	0.625995806618084	0.607178097270945	0.0298901568641275	0.340813459447245	-0.235174182419628	-0.126827881887165	0.0704029076920363	-0.146362375667334	0.135680454266818	0.0952397512445474	-0.0424549622620418	-0.144326957595951	-0.102677612995806	-0.389382704779413	-0.0748546079517328	-0.0445651297019327
Prevotella copri	0.0196029882813605	0.699161012280128	-0.0444624118670454	-0.0706508962996691	0.547546063959091	0.60479678040226	-0.0653596338773663	-0.0529592130486256	0.670038455317341	-0.064547048976021	-0.0486212249706222	-0.0765270694750412	0.756502440480613	0.234675901756774	-0.0311220068896348	-0.0749925779760589	0.174622036399658	-0.0774686548234687	-0.0872638285422333	0.728541754367702	-0.104002492954059	0.628855124593437	0.471146440741827	0.745473788524597	-0.0214010177997677	0.670958625416963	-0.110233481772846	-0.0434989626664111	0.0505440892626133	0.550315897678559	0.553278533097569	0.544986335964078	0.66164922998979	0.695305499471831	0.6704297908053	0.0413306546153745	0.384393078578049	-0.253771006099015	-0.149672578154011	0.0884052677681973	-0.1736011777578	0.162282944980167	0.117627860396946	-0.035153446531347	-0.17275690407544	-0.107090335374659	-0.431702639856689	-0.098407122361504	-0.0376069360978566
Blautia hydrogenotrophica	0.081530019290137	-0.0894405454591391	-0.401352071357273	0.169666399445586	-0.0569477398977767	-0.0653596338773663	0.262618037951641	0.113983853374032	-0.081596929551404	-0.084964481889256	-0.0496772730209467	-0.0481790337475563	-0.107207148338829	-0.0413208781330949	-0.0177855823897529	-0.0194907400734312	-0.0906294653146666	-0.0335537356186273	-0.113170954771107	-0.0993540701817291	-0.117077197996002	-0.0712500458579133	-0.0125697145143774	-0.0981138136851053	0.148411092222744	-0.0582471473490217	-0.0780863392184921	0.0658626551444614	0.029212123275546	-0.102751102633212	-0.00313011382689228	-0.0263881536039971	-0.0380892580265387	-0.0739505767550373	-0.0466871840072525	-0.0760069764130139	-0.0931039556585756	-0.0714556817907491	0.0430575983636261	-0.235621229864226	-0.0716387239281566	-0.11632964209809	0.160782816200677	0.211609760425173	0.180153252394807	0.00367047086293169	0.0531918518594102	-0.0489631816088021	-0.334060190038321
Bifidobacterium pseudocatenulatum	0.0471130139143709	-0.0585181305311268	-0.176067658079941	0.0891416359172139	-0.046178700460064	-0.0529592130486256	0.113983853374032	0.0594254690713834	-0.0492679070415212	-0.0306278168042183	-0.0172933693440483	0.0298414639289088	-0.0690595449936254	-0.0256570315160232	0.0197508475351878	-0.00780633288438104	-0.00280069107156942	0.00473700385828353	-0.0165168855021866	-0.0654460311995709	0.00606906275331977	-0.0509954185267508	-0.0272555541903702	-0.0653775192105297	0.0833298515193596	-0.0530313591663898	0.0392254342685601	0.0224748534666784	-0.00492135750342986	-0.0904124011789958	-0.0524334097365009	-0.0360288553262831	-0.0539920638534255	-0.0764644954553195	-0.0530724792028467	-0.0722023029526464	-0.0904849885616829	-0.0579442166444494	0.0251941408576168	-0.132591217359975	0.0168543323783369	-0.0970017925220794	-0.0111336863160245	0.017175095797013	0.13018382120488	-0.0383347551442359	0.0262081157695962	-0.0320843913521842	-0.159339067275758
Prevotella multisaccharivorax	0.0315857830504339	0.78835700785224	-0.0532402705294243	-0.0640416838247253	0.608108406758618	0.670038455317341	-0.081596929551404	-0.0492679070415212	0.762821186558135	-0.0698544918805776	-0.0485457644475973	-0.0211618609690528	0.851166849874004	0.265162091339844	0.00918168844342972	-0.080415366818234	0.264456451003864	-0.0560861764776082	-0.0663440093892068	0.818159755389827	-0.048032005926669	0.703774676636936	0.513440178698802	0.837842272060845	-0.0113715912932724	0.742065113575047	-0.0129798768243182	-0.0619963710790194	0.0320489268330422	0.576127411608268	0.564259385438555	0.598878559969728	0.714568429477254	0.7441834040907	0.734459967341605	-0.0122087110513756	0.371900240272916	-0.335693940670045	-0.156908620433675	0.0574990597172056	-0.12123825109093	0.115397977267315	0.00713782278171972	-0.162467751220871	-0.121004480925553	-0.186086090158248	-0.497030793283064	-0.112836167057576	-0.0644936873351654
Parvimonas sp. oral taxon 393	0.0803481060703798	-0.0745207006576582	0.252992845104468	-0.0270408983171852	-0.0643253576486777	-0.064547048976021	-0.084964481889256	-0.0306278168042183	-0.0698544918805776	0.127031696037317	0.0134445147398892	0.172939756479166	-0.0734260653387079	-0.0515392933171768	-0.0456007724309458	-0.0698554473912904	-0.0494499475560365	-0.0459258608055556	0.298763488968668	-0.0641120716448582	0.285369267118361	-0.0462661790494479	-0.00633098131214878	-0.0770868948752333	0.132769083674711	-0.0725120039609112	-0.0132569771260781	-0.00702371295695595	-0.0211576536312942	-0.0576322577749671	-0.0115350822757037	-0.0607716336689508	-0.0543220695081559	-0.0468521035354395	-0.090091646580972	0.0643509600276385	0.0238454472609985	0.0678280370414946	-0.128970576603305	0.143708309506957	-0.0647753111493335	0.112669722768558	-0.00186556455099075	-0.00246275489662078	-0.128564465443462	0.0261724645442696	-0.00463947541319027	-0.234398758928888	0.213370184502451
Lactobacillus salivarius	-0.0320990615936114	-0.0505288521017101	0.0747956179957636	-0.0290988550018056	-0.0435946335455677	-0.0486212249706222	-0.0496772730209467	-0.0172933693440483	-0.0485457644475973	0.0134445147398892	0.017722953914287	0.00918200132705883	-0.053222095412623	-0.010556227524989	0.0210149456511405	0.0235647125230369	0.0193283251553806	0.0285761828995318	0.00569043089707934	-0.05334365067996	0.0161833160281941	-0.0513077514362945	-0.0546923759761556	-0.0539037505849158	-0.0506060125287736	-0.0576701226213717	0.0520710308916434	-0.012787967410746	-0.014616818139237	-0.03852047308066	-0.0726798409089533	-0.0525538383138052	-0.0667123450454888	-0.0637940266339574	-0.0593816874335489	-0.00291030824265627	-0.0344712311853747	0.0319652018767496	0.0252682538956162	0.0246643014539857	0.0588897684768175	-0.0145662608634115	-0.0743556599798603	-0.0687222829362699	0.00249777200113147	-0.00174690249860516	0.0366732329037005	0.0542148546488863	0.0589364666009576
Anaerococcus vaginalis	0.213694372778873	-0.0514226435109076	0.211625990673753	0.0779804951973437	-0.0734894552155501	-0.0765270694750412	-0.0481790337475563	0.0298414639289088	-0.0211618609690528	0.172939756479166	0.00918200132705883	0.467304156175231	-0.0544929189866466	-0.0669236308302458	0.0484057219921361	-0.130038018399046	0.114877557367793	-0.00990904516999993	0.542854338017956	-0.0440763426509619	0.633646791582338	-0.0227833451214548	0.00838407535504683	-0.060899863403386	0.341410221972988	-0.0832051753108329	0.273366166326738	-0.0272956303462428	-0.0922127545799234	-0.197088910194514	-0.114797719735685	-0.0724208649187309	-0.0975147791212321	-0.123771198083044	-0.129989349099919	-0.108882583283427	-0.135843876629082	-0.122722284081423	-0.188093895259986	0.00712792008708804	0.0594099730080962	-0.0532792931795088	-0.30097109133872	-0.294212365033088	0.0766390621383599	-0.180546119456157	-0.0891490180630287	-0.451450082130629	0.118553425464462
Prevotella oulorum	0.0228251038593891	0.88394797778042	-0.0273341720576579	-0.0926875519137325	0.685667070580514	0.756502440480613	-0.107207148338829	-0.0690595449936254	0.851166849874004	-0.0734260653387079	-0.053222095412623	-0.0544929189866466	0.956114033777284	0.29821048012525	-0.0104790878456336	-0.0891874852581986	0.267253849359749	-0.0750745526072371	-0.0837626697141281	0.919463456346506	-0.0819299187100171	0.790916882825728	0.580642798765043	0.941057334049323	-0.032541300106141	0.837341559988733	-0.0646923472694261	-0.0675800248313362	0.0461549233434732	0.671703184496202	0.657699771933834	0.676120929804516	0.813638004836002	0.853643058868211	0.831695848757665	0.0219913175671278	0.45194433057588	-0.342555527511338	-0.182630400670072	0.103195990210043	-0.166226849154461	0.171060967848189	0.0588394887705057	-0.135102978512068	-0.185500638183005	-0.173995146976566	-0.551301983573896	-0.118124240513211	-0.0352538716791028
Clostridium sp. L2-50	-0.0363119138573198	0.276580845104489	-0.0329932005907333	-0.0422543789715648	0.214498980047715	0.234675901756774	-0.0413208781330949	-0.0256570315160232	0.265162091339844	-0.0515392933171768	-0.010556227524989	-0.0669236308302458	0.29821048012525	0.104780401813355	0.018453409706141	0.00512885418501901	0.10653413153043	0.00353554246686406	-0.110988088554285	0.283735032502652	-0.103555279103547	0.238388064187792	0.157841971542397	0.294006124119084	-0.0810313723943234	0.257757979485038	0.00484512328159471	-0.0267840794098592	0.014159229966565	0.214593346742436	0.177026717846869	0.205369401948407	0.240857629649653	0.254376549741581	0.260473812204402	-0.00725049222556862	0.124352412399614	-0.105688405649946	-0.00822472852639468	0.0124906188572303	-0.0058403478627141	0.021078563355364	-0.0151297763049196	-0.0747094006899843	-0.0294559078711092	-0.0588257826133457	-0.15386191349894	0.0619706026734463	-0.0325452327278394
Lactococcus lactis	-0.0498317606364837	-0.00427107175491199	-0.0649812999093914	0.0174135171014058	-0.0219827130462495	-0.0311220068896348	-0.0177855823897529	0.0197508475351878	0.00918168844342972	-0.0456007724309458	0.0210149456511405	0.0484057219921361	-0.0104790878456336	0.018453409706141	0.126927011962608	0.0631659932204055	0.173581107298639	0.108342715449321	-0.0811655810156649	-0.0182166754384603	0.00679752889913784	-0.0296187327752502	-0.0774941057218935	-0.0110560082324018	-0.0861065604154645	-0.0398628758876691	0.268080980573022	-0.0332323341163186	-0.0506094169669625	-0.0888240019468468	-0.17148978706185	-0.0440212678241708	-0.0899155755386549	-0.106995219497964	-0.0462733878757929	-0.148237549740771	-0.159674409637059	-0.102576858652709	0.108496087326017	-0.130509239868949	0.227949733477041	-0.198883125400438	-0.307862879840984	-0.298212137089459	0.207989111288215	-0.141748165139117	0.0127014435467044	0.160080303996142	-0.0962366168669641
Ruminococcaceae bacterium D16	-0.124920312845764	-0.0802487947732911	-0.0536106438191564	-0.0326325496981764	-0.0630029941592498	-0.0749925779760589	-0.0194907400734312	-0.00780633288438104	-0.080415366818234	-0.0698554473912904	0.0235647125230369	-0.130038018399046	-0.0891874852581986	0.00512885418501901	0.0631659932204055	0.100792219569251	0.0432336549953539	0.0839994029627975	-0.223296841084634	-0.0943780129284666	-0.203203567942759	-0.0974436703731985	-0.120790759366939	-0.0866619885186057	-0.197671821328714	-0.0889992356808439	0.0813232607418604	-0.0116406374778712	-0.00670880615866172	-0.0489945021742013	-0.143210234716486	-0.0802512064888776	-0.114208262276942	-0.114371435991986	-0.0765702268694097	-0.0408149186335114	-0.0888301233045356	0.0368969368279835	0.152053190951971	-0.0589848368967356	0.148110153716683	-0.104722626829804	-0.107097889049958	-0.0872638213098612	0.0936690187048005	0.002094261950764	0.101573393739492	0.287178952678183	-0.0472821844915217
Lactobacillus ruminis	-0.0408451712080981	0.253029442361098	-0.0208766803539921	-0.0127612739904561	0.165725495288109	0.174622036399658	-0.0906294653146666	-0.00280069107156942	0.264456451003864	-0.0494499475560365	0.0193283251553806	0.114877557367793	0.267253849359749	0.10653413153043	0.173581107298639	0.0432336549953539	0.332571509647574	0.124471547659793	-0.0481188822756666	0.246880308148144	0.0813163238629525	0.194233264270875	0.0674501953689751	0.260273185323693	-0.0958512665544934	0.184698481856581	0.381256063790714	-0.0746087806166752	-0.0691143224106459	0.0621509599761827	-0.0520563866398452	0.130422392636361	0.107341818388262	0.0968949359715639	0.167153350648386	-0.19575441028005	-0.0883403665171141	-0.24280921765642	0.0616730975191203	-0.115549985654589	0.270085558119827	-0.208020589426486	-0.448674477527889	-0.496770064816838	0.211727087837001	-0.262137965997503	-0.160024512694803	0.124770549066967	-0.0843812743929998
Campylobacter coli	-0.0857185766388706	-0.0657621923824843	-0.031180985007212	-0.00899567724682681	-0.0644738078058697	-0.0774686548234687	-0.0335537356186273	0.00473700385828353	-0.0560861764776082	-0.0459258608055556	0.0285761828995318	-0.00990904516999993	-0.0750745526072371	0.00353554246686406	0.108342715449321	0.0839994029627975	0.124471547659793	0.107902452767869	-0.123061134568104	-0.0809822688197929	-0.0577165311189342	-0.0858515456927971	-0.120686185788686	-0.0745200283234524	-0.138730309243172	-0.092555039767708	0.214653443608735	-0.0279381633260214	-0.0399695760057076	-0.0991661491611513	-0.194842518373836	-0.0871249372126084	-0.135105220000712	-0.145522242785396	-0.0928049151246847	-0.107653532065874	-0.151054237148442	-0.0329097825834879	0.132170181487964	-0.0944708321160069	0.216964549385149	-0.168144004984271	-0.256142820799226	-0.237502181205841	0.165958891596782	-0.0846724282275729	0.0667224856177609	0.219603038723104	-0.0540380013228659
Peptoniphilus harei	0.29693086049358	-0.0880075511996008	0.463777475502451	0.0304037901836345	-0.0921613122536566	-0.0872638285422333	-0.113170954771107	-0.0165168855021866	-0.0663440093892068	0.298763488968668	0.00569043089707934	0.542854338017956	-0.0837626697141281	-0.110988088554285	-0.0811655810156649	-0.223296841084634	-0.0481188822756666	-0.123061134568104	0.809167101443408	-0.0618973380866447	0.820891667208366	-0.0226064055359605	0.0671551869410132	-0.0928897043121324	0.480767506435677	-0.0927717068681053	0.0564500998448878	-0.0112557543267071	-0.067748734313176	-0.153125231544979	0.0154322006358225	-0.0740212834465548	-0.0570886188241515	-0.061401640504035	-0.14666452347589	0.0588900901096067	0.0164080999361065	0.0105744880616692	-0.361384348311436	0.226396067402153	-0.158319053029772	0.18970447205908	-0.0696126119482263	-0.0756520555814604	-0.189969138644772	-0.0496895801861422	-0.106632515635152	-0.724434403123667	0.364216289685046
Prevotella sp. oral taxon 299	0.0326589846871048	0.849793347484797	-0.0220855527789747	-0.0858949778598528	0.659798563108187	0.728541754367702	-0.0993540701817291	-0.0654460311995709	0.818159755389827	-0.0641120716448582	-0.05334365067996	-0.0440763426509619	0.919463456346506	0.283735032502652	-0.0182166754384603	-0.0943780129284666	0.246880308148144	-0.0809822688197929	-0.0618973380866447	0.885088619524036	-0.0640684652018271	0.762983407872341	0.565449615737295	0.904953864758051	-0.0136088025172056	0.807040957581697	-0.0754827952867128	-0.0624896059110005	0.0460943777137922	0.647094938621686	0.643322369716838	0.652682878353087	0.787718435121694	0.826256813206207	0.800966744033577	0.0277691152003818	0.442137184297381	-0.32730738824021	-0.188356351905233	0.105482552278718	-0.176195676534967	0.176038146428764	0.0732299827781089	-0.113490699712103	-0.189001605267143	-0.162381328173001	-0.534057203043403	-0.138451781918142	-0.0289612904718863
Finegoldia magna	0.299303478383332	-0.0823030700287788	0.423850792271688	0.0610198379128449	-0.103688685516298	-0.104002492954059	-0.117077197996002	0.00606906275331977	-0.048032005926669	0.285369267118361	0.0161833160281941	0.633646791582338	-0.0819299187100171	-0.103555279103547	0.00679752889913784	-0.203203567942759	0.0813163238629525	-0.0577165311189342	0.820891667208366	-0.0640684652018271	0.902128390469302	-0.0305987794645113	0.0309001392427725	-0.092084357731729	0.479831015907387	-0.113722819021565	0.261917605391574	-0.0340444105066665	-0.110324335770768	-0.228334647029257	-0.0964300605263692	-0.0980449658664746	-0.111902846812316	-0.132264620334598	-0.177560322420307	-0.05693500022284	-0.101318859249429	-0.0858214920274004	-0.31787382097865	0.129649757592634	-0.0101741689446503	0.0494214765882814	-0.299621276714348	-0.299847423996065	-0.0368259458977465	-0.17064082412297	-0.120315401298687	-0.687490844284951	0.295358289944029
Prevotella denticola	0.050189299758293	0.730847862014799	-0.0239993603419404	-0.0627228736562927	0.56868835223134	0.628855124593437	-0.0712500458579133	-0.0509954185267508	0.703774676636936	-0.0462661790494479	-0.0513077514362945	-0.0227833451214548	0.790916882825728	0.238388064187792	-0.0296187327752502	-0.0974436703731985	0.194233264270875	-0.0858515456927971	-0.0226064055359605	0.762983407872341	-0.0305987794645113	0.661026897345856	0.500230783141306	0.77858389113681	0.0248800499744179	0.698172464828202	-0.0882411564701103	-0.047838364738836	0.0430735745038693	0.556607286451704	0.57336322749555	0.567003792851852	0.68784418985116	0.719913970694603	0.691926487750992	0.0318468974520352	0.390798717647103	-0.282553774888769	-0.183861370722873	0.0938556400541658	-0.181590884674932	0.167245145782544	0.0944914723170574	-0.0655455553144828	-0.174647504298289	-0.133149421799947	-0.4669636755039	-0.165718099977336	-0.0270773764143051
Prevotella marshii	0.0979491557480651	0.535361269449987	-0.0228379173839257	-0.0211646265038054	0.423061212163103	0.471146440741827	-0.0125697145143774	-0.0272555541903702	0.513440178698802	-0.00633098131214878	-0.0546923759761556	0.00838407535504683	0.580642798765043	0.157841971542397	-0.0774941057218935	-0.120790759366939	0.0674501953689751	-0.120686185788686	0.0671551869410132	0.565449615737295	0.0309001392427725	0.500230783141306	0.412909026215111	0.572172254668575	0.120325605480726	0.527835942034909	-0.168977098531602	-0.014420305852597	0.0492428572557415	0.423255406591179	0.498199020258488	0.436528100153103	0.544257161916265	0.567947207567349	0.522261092869766	0.0679711913106342	0.338955891994288	-0.191653677265562	-0.204485188652377	0.0967766926311029	-0.245370254008717	0.194137649241593	0.20091182967716	0.0837775477999254	-0.191727537633581	-0.0564154525786024	-0.361551397921663	-0.258950693463924	-0.0118344360558374
Prevotella bryantii	0.0218344037886226	0.870318668375148	-0.0407108412061834	-0.0878082346819572	0.675804592758871	0.745473788524597	-0.0981138136851053	-0.0653775192105297	0.837842272060845	-0.0770868948752333	-0.0539037505849158	-0.060899863403386	0.941057334049323	0.294006124119084	-0.0110560082324018	-0.0866619885186057	0.260273185323693	-0.0745200283234524	-0.0928897043121324	0.904953864758051	-0.092084357731729	0.77858389113681	0.572172254668575	0.926528489777159	-0.0327275799217104	0.825479548658462	-0.0686250640764959	-0.0646454587135138	0.0473526118756749	0.66217219088051	0.649744127187742	0.667131663719194	0.802670725125498	0.841455338562569	0.820801408593006	0.0205910709149691	0.444624622538988	-0.338627110490706	-0.176282266815867	0.0949641702882881	-0.16600486611501	0.165707328656003	0.0653174081006078	-0.124707933306714	-0.178501407199908	-0.16967725058022	-0.541289356109958	-0.11159928325358	-0.0456097159045585
Parasutterella excrementihominis	0.299407730843389	-0.0291901370780057	-0.0333194412900434	0.166421601343801	-0.0272526633759743	-0.0214010177997677	0.148411092222744	0.0833298515193596	-0.0113715912932724	0.132769083674711	-0.0506060125287736	0.341410221972988	-0.032541300106141	-0.0810313723943234	-0.0861065604154645	-0.197671821328714	-0.0958512665544934	-0.138730309243172	0.480767506435677	-0.0136088025172056	0.479831015907387	0.0248800499744179	0.120325605480726	-0.0327275799217104	0.491130564375885	-0.00741132530452406	-0.0586377010565646	0.0463093012819499	-0.0126785357168702	-0.111630009257108	0.10811994745096	0.0146864684123441	0.0377384178926104	0.00776581983159905	-0.0363677185726762	-0.0143811580483859	-0.00313324674062514	-0.0973222259013958	-0.256085289998474	-0.0307492505234187	-0.220415622042455	0.0671813415442073	0.127905390964958	0.144189814648958	-0.0105833255666574	-0.04628296367815	-0.102983573601242	-0.60204718592835	-0.0424090172327579
Prevotella melaninogenica	0.0313735168285344	0.774188505159426	-0.0664738395769844	-0.0688772313222771	0.607272156548545	0.670958625416963	-0.0582471473490217	-0.0530313591663898	0.742065113575047	-0.0725120039609112	-0.0576701226213717	-0.0832051753108329	0.837341559988733	0.257757979485038	-0.0398628758876691	-0.0889992356808439	0.184698481856581	-0.092555039767708	-0.0927717068681053	0.807040957581697	-0.113722819021565	0.698172464828202	0.527835942034909	0.825479548658462	-0.00741132530452406	0.745382424597618	-0.13363864460848	-0.0439572138480774	0.0586168227193575	0.608593510157113	0.621794515016947	0.606980684071506	0.737834048279642	0.77364617120548	0.745013829291464	0.0459642232567564	0.42766834315632	-0.284842949110365	-0.171360399611203	0.0905389246616512	-0.205475895697856	0.181339841931993	0.147626541083856	-0.0202015089700578	-0.189473602626508	-0.116391479618624	-0.480256167900861	-0.125059228921292	-0.0552088187822321
Intestinibacter bartlettii	-0.029121120126883	-0.0507072998480982	-0.00282387767836811	0.0468920362145086	-0.0895250682436006	-0.110233481772846	-0.0780863392184921	0.0392254342685601	-0.0129798768243182	-0.0132569771260781	0.0520710308916434	0.273366166326738	-0.0646923472694261	0.00484512328159471	0.268080980573022	0.0813232607418604	0.381256063790714	0.214653443608735	0.0564500998448878	-0.0754827952867128	0.261917605391574	-0.0882411564701103	-0.168977098531602	-0.0686250640764959	-0.0586377010565646	-0.13363864460848	0.635147904704286	-0.079809436144996	-0.137721519793333	-0.259663773102317	-0.401730380625165	-0.135281453006092	-0.238032904170592	-0.278476039005101	-0.164403308578741	-0.321679391146444	-0.368332811597136	-0.224200161282048	0.145054049828085	-0.22952869622368	0.481474323439803	-0.401329048201292	-0.732122217336669	-0.709171680590755	0.420992674050335	-0.336840363653099	0.00709449425732296	0.157259876806646	-0.105314269373612
Streptococcus sanguinis	0.0234696313249531	-0.0616584032233508	-0.0724507018300351	0.0350597133137459	-0.0402914373220443	-0.0434989626664111	0.0658626551444614	0.0224748534666784	-0.0619963710790194	-0.00702371295695595	-0.012787967410746	-0.0272956303462428	-0.0675800248313362	-0.0267840794098592	-0.0332323341163186	-0.0116406374778712	-0.0746087806166752	-0.0279381633260214	-0.0112557543267071	-0.0624896059110005	-0.0340444105066665	-0.047838364738836	-0.014420305852597	-0.0646454587135138	0.0463093012819499	-0.0439572138480774	-0.079809436144996	0.0254580445561975	0.0171685294407589	-0.0316116970293	0.00753757128016709	-0.0283232085432614	-0.0267582895979996	-0.031946039960844	-0.0388817625776709	0.0188656900818054	-0.00336647941067855	0.0280610628310374	-0.0030058973087698	-0.0251919782874653	-0.0600909885423604	0.0133749133987723	0.107206874491991	0.125411649848467	-0.00169336188566378	0.0454646463852242	0.0378851251445107	-0.0325772023580593	-0.0489260337483513
Ruminococcus lactaris	-0.0082233571302565	0.0418326136455835	-0.0438677877044062	-0.00798872871954336	0.044580842651399	0.0505440892626133	0.029212123275546	-0.00492135750342986	0.0320489268330422	-0.0211576536312942	-0.014616818139237	-0.0922127545799234	0.0461549233434732	0.014159229966565	-0.0506094169669625	-0.00670880615866172	-0.0691143224106459	-0.0399695760057076	-0.067748734313176	0.0460943777137922	-0.110324335770768	0.0430735745038693	0.0492428572557415	0.0473526118756749	-0.0126785357168702	0.0586168227193575	-0.137721519793333	0.0171685294407589	0.0347792905157147	0.0806539228963514	0.10264875824738	0.0536327692122539	0.0776533782948317	0.0861049696479981	0.068397793189473	0.0596543622886499	0.0854638772038723	0.0307344346819349	-0.0120164353219785	0.0273560115086745	-0.0965892161726348	0.0713540479109725	0.161207469935496	0.152358714007491	-0.0733761121436024	0.065816830321373	-0.0113940973527357	0.00618401657431807	-0.0146730629763187
1-oleoyl-2-linoleoyl-GPE (18:1/18:2)*	-0.0413952349708957	0.616185991106393	0.0405983168512201	-0.131688592902978	0.496091113883108	0.550315897678559	-0.102751102633212	-0.0904124011789958	0.576127411608268	-0.0576322577749671	-0.03852047308066	-0.197088910194514	0.671703184496202	0.214593346742436	-0.0888240019468468	-0.0489945021742013	0.0621509599761827	-0.0991661491611513	-0.153125231544979	0.647094938621686	-0.228334647029257	0.556607286451704	0.423255406591179	0.66217219088051	-0.111630009257108	0.608593510157113	-0.259663773102317	-0.0316116970293	0.0806539228963514	0.572634777428762	0.562277442597042	0.495125736843226	0.6210506396851	0.672750638186062	0.62046118644877	0.147543784179512	0.447305049652224	-0.113127918036488	-0.131107706355708	0.189724343515924	-0.238723996669442	0.264909654760045	0.268499848966933	0.12301456232562	-0.300657194282302	0.0204985936668163	-0.351733785123157	-0.0158565247595241	0.0670050310853023
1-palmitoyl-2-dihomo-linolenoyl-GPC (16:0/20:3n3 or 6)*	0.0904281018791673	0.603005300517136	-0.0135786844687903	-0.0564123037138581	0.494095306365834	0.553278533097569	-0.00313011382689228	-0.0524334097365009	0.564259385438555	-0.0115350822757037	-0.0726798409089533	-0.114797719735685	0.657699771933834	0.177026717846869	-0.17148978706185	-0.143210234716486	-0.0520563866398452	-0.194842518373836	0.0154322006358225	0.643322369716838	-0.0964300605263692	0.57336322749555	0.498199020258488	0.649744127187742	0.10811994745096	0.621794515016947	-0.401730380625165	0.00753757128016709	0.10264875824738	0.562277442597042	0.673906065350537	0.520870819188112	0.672443259537459	0.715591263912137	0.628794082469482	0.190129609443506	0.500109174448522	-0.119359835162636	-0.252932547695488	0.193117042699837	-0.417086499539827	0.34925537649463	0.463442107812866	0.325918299317454	-0.359441557200854	0.0616450633996361	-0.387394588317912	-0.286158772157495	0.0341068895529331
1-palmitoyl-2-linoleoyl-GPC (16:0/18:2)	0.0374004025153471	0.625413499921715	-0.0781317325781312	-0.0441986548189837	0.492887947037497	0.544986335964078	-0.0263881536039971	-0.0360288553262831	0.598878559969728	-0.0607716336689508	-0.0525538383138052	-0.0724208649187309	0.676120929804516	0.205369401948407	-0.0440212678241708	-0.0802512064888776	0.130422392636361	-0.0871249372126084	-0.0740212834465548	0.652682878353087	-0.0980449658664746	0.567003792851852	0.436528100153103	0.667131663719194	0.0146864684123441	0.606980684071506	-0.135281453006092	-0.0283232085432614	0.0536327692122539	0.495125736843226	0.520870819188112	0.49680245067562	0.606374231216368	0.634108673099299	0.607770189995731	0.04318529473341	0.354355144426464	-0.230470487101101	-0.146861599368969	0.066737267194508	-0.191613559759655	0.15520676170158	0.156100507071466	0.0221758258072525	-0.157567333343811	-0.0843431813455815	-0.389793142521911	-0.122112705882913	-0.0618599651746661
1-palmitoyl-2-linoleoyl-GPI (16:0/18:2)	0.0565230271242857	0.750534089770186	-0.0547192271279577	-0.0654139787967035	0.596424607143628	0.66164922998979	-0.0380892580265387	-0.0539920638534255	0.714568429477254	-0.0543220695081559	-0.0667123450454888	-0.0975147791212321	0.813638004836002	0.240857629649653	-0.0899155755386549	-0.114208262276942	0.107341818388262	-0.135105220000712	-0.0570886188241515	0.787718435121694	-0.111902846812316	0.68784418985116	0.544257161916265	0.802670725125498	0.0377384178926104	0.737834048279642	-0.238032904170592	-0.0267582895979996	0.0776533782948317	0.6210506396851	0.672443259537459	0.606374231216368	0.751298490600923	0.791069977669883	0.740065120034819	0.0994498196792689	0.474444263883804	-0.240729596082861	-0.210288043377553	0.129693778919077	-0.293893073348033	0.250242443894597	0.27105719206568	0.106251609110531	-0.258637209185068	-0.058293265714778	-0.471020535936105	-0.192933188256447	-0.0291706062476289
1-palmitoyl-2-oleoyl-GPI (16:0/18:1)*	0.0397928253285932	0.785435925534655	0.000704304139062341	-0.0989212525677597	0.625995806618084	0.695305499471831	-0.0739505767550373	-0.0764644954553195	0.7441834040907	-0.0468521035354395	-0.0637940266339574	-0.123771198083044	0.853643058868211	0.254376549741581	-0.106995219497964	-0.114371435991986	0.0968949359715639	-0.145522242785396	-0.061401640504035	0.826256813206207	-0.132264620334598	0.719913970694603	0.567947207567349	0.841455338562569	0.00776581983159905	0.77364617120548	-0.278476039005101	-0.031946039960844	0.0861049696479981	0.672750638186062	0.715591263912137	0.634108673099299	0.791069977669883	0.840661064499928	0.77749129830039	0.136734995536259	0.526165931196692	-0.216956261462567	-0.224391382491755	0.183401664380161	-0.320260723010126	0.300189378924549	0.305999332924326	0.128039448660356	-0.320773433749664	-0.033701511775234	-0.487041280949839	-0.184440440703862	0.0254630035677588
1-stearoyl-2-linoleoyl-GPI (18:0/18:2)	0.0125630343397818	0.769220534543093	-0.0948779917291676	-0.072183440428455	0.607178097270945	0.6704297908053	-0.0466871840072525	-0.0530724792028467	0.734459967341605	-0.090091646580972	-0.0593816874335489	-0.129989349099919	0.831695848757665	0.260473812204402	-0.0462733878757929	-0.0765702268694097	0.167153350648386	-0.0928049151246847	-0.14666452347589	0.800966744033577	-0.177560322420307	0.691926487750992	0.522261092869766	0.820801408593006	-0.0363677185726762	0.745013829291464	-0.164403308578741	-0.0388817625776709	0.068397793189473	0.62046118644877	0.628794082469482	0.607770189995731	0.740065120034819	0.77749129830039	0.749593439971335	0.0563939930370184	0.436544631239654	-0.270113523636015	-0.151539575175863	0.0852353822223817	-0.213799704088852	0.184644863223882	0.18336516271797	0.0176478653782014	-0.193653330859789	-0.0955030546825353	-0.46546461199712	-0.082616900448735	-0.0726411461901788
2-aminophenol sulfate	-0.0109897987308614	0.0101355732638531	0.210515238422702	-0.0993008762821908	0.0298901568641275	0.0413306546153745	-0.0760069764130139	-0.0722023029526464	-0.0122087110513756	0.0643509600276385	-0.00291030824265627	-0.108882583283427	0.0219913175671278	-0.00725049222556862	-0.148237549740771	-0.0408149186335114	-0.19575441028005	-0.107653532065874	0.0588900901096067	0.0277691152003818	-0.05693500022284	0.0318468974520352	0.0679711913106342	0.0205910709149691	-0.0143811580483859	0.0459642232567564	-0.321679391146444	0.0188656900818054	0.0596543622886499	0.147543784179512	0.190129609443506	0.04318529473341	0.0994498196792689	0.136734995536259	0.0563939930370184	0.221385989556333	0.226567417062549	0.184975157594758	-0.106295737754873	0.244868337366256	-0.238544400600122	0.281674104402459	0.338419417320218	0.313734790518188	-0.32199106628897	0.201033321819527	0.00244293260548771	-0.0890155629133241	0.234287625468889
2R,3R-dihydroxybutyrate	0.0145187316927449	0.408608715467662	0.153425780130467	-0.120906287663248	0.340813459447245	0.384393078578049	-0.0931039556585756	-0.0904849885616829	0.371900240272916	0.0238454472609985	-0.0344712311853747	-0.135843876629082	0.45194433057588	0.124352412399614	-0.159674409637059	-0.0888301233045356	-0.0883403665171141	-0.151054237148442	0.0164080999361065	0.442137184297381	-0.101318859249429	0.390798717647103	0.338955891994288	0.444624622538988	-0.00313324674062514	0.42766834315632	-0.368332811597136	-0.00336647941067855	0.0854638772038723	0.447305049652224	0.500109174448522	0.354355144426464	0.474444263883804	0.526165931196692	0.436544631239654	0.226567417062549	0.429185836321642	0.0196132956235061	-0.192463441210855	0.268763912083753	-0.332759161289445	0.353748737827212	0.39381986535534	0.285174717054509	-0.392896914498618	0.123967917960228	-0.248405197703076	-0.162207131908182	0.181869223132923
3-amino-2-piperidone	-0.0771262634061163	-0.326249788162163	0.229814047922157	-0.0906901114526013	-0.235174182419628	-0.253771006099015	-0.0714556817907491	-0.0579442166444494	-0.335693940670045	0.0678280370414946	0.0319652018767496	-0.122722284081423	-0.342555527511338	-0.105688405649946	-0.102576858652709	0.0368969368279835	-0.24280921765642	-0.0329097825834879	0.0105744880616692	-0.32730738824021	-0.0858214920274004	-0.282553774888769	-0.191653677265562	-0.338627110490706	-0.0973222259013958	-0.284842949110365	-0.224200161282048	0.0280610628310374	0.0307344346819349	-0.113127918036488	-0.119359835162636	-0.230470487101101	-0.240729596082861	-0.216956261462567	-0.270113523636015	0.184975157594758	0.0196132956235061	0.31208947483588	0.0233069120433324	0.190593895839631	-0.0881054642715125	0.16624855355653	0.220638537011606	0.268881195665527	-0.209845187729589	0.243092765421722	0.231723043404043	0.0802185830017436	0.24778134767346
3-aminoisobutyrate	-0.165445493298216	-0.162090466729683	-0.196437317377131	0.00513255092369879	-0.126827881887165	-0.149672578154011	0.0430575983636261	0.0251941408576168	-0.156908620433675	-0.128970576603305	0.0252682538956162	-0.188093895259986	-0.182630400670072	-0.00822472852639468	0.108496087326017	0.152053190951971	0.0616730975191203	0.132170181487964	-0.361384348311436	-0.188356351905233	-0.31787382097865	-0.183861370722873	-0.204485188652377	-0.176282266815867	-0.256085289998474	-0.171360399611203	0.145054049828085	-0.0030058973087698	-0.0120164353219785	-0.131107706355708	-0.252932547695488	-0.146861599368969	-0.210288043377553	-0.224391382491755	-0.151539575175863	-0.106295737754873	-0.192463441210855	0.0233069120433324	0.252694771684044	-0.174372788923894	0.237244014578837	-0.22131381427683	-0.166399936067445	-0.117608292501831	0.224924357676893	-0.0173270695545044	0.175602672892812	0.427901346999155	-0.174635533921331
4-guanidinobutanoate	-0.0134878134066753	0.0795417662547474	0.4760449187325	-0.182164054587945	0.0704029076920363	0.0884052677681973	-0.235621229864226	-0.132591217359975	0.0574990597172056	0.143708309506957	0.0246643014539857	0.00712792008708804	0.103195990210043	0.0124906188572303	-0.130509239868949	-0.0589848368967356	-0.115549985654589	-0.0944708321160069	0.226396067402153	0.105482552278718	0.129649757592634	0.0938556400541658	0.0967766926311029	0.0949641702882881	-0.0307492505234187	0.0905389246616512	-0.22952869622368	-0.0251919782874653	0.0273560115086745	0.189724343515924	0.193117042699837	0.066737267194508	0.129693778919077	0.183401664380161	0.0852353822223817	0.244868337366256	0.268763912083753	0.190593895839631	-0.174372788923894	0.382785620363204	-0.194803233168531	0.344066410070783	0.194863251130659	0.1365309180736	-0.416069602185048	0.159366530790221	-0.0632109724118401	-0.155555134321907	0.444060310168356
acetylcarnitine (C2)	-0.136011434964347	-0.146295455377038	-0.033680734181148	-0.00175355211625022	-0.146362375667334	-0.1736011777578	-0.0716387239281566	0.0168543323783369	-0.12123825109093	-0.0647753111493335	0.0588897684768175	0.0594099730080962	-0.166226849154461	-0.0058403478627141	0.227949733477041	0.148110153716683	0.270085558119827	0.216964549385149	-0.158319053029772	-0.176195676534967	-0.0101741689446503	-0.181590884674932	-0.245370254008717	-0.16600486611501	-0.220415622042455	-0.205475895697856	0.481474323439803	-0.0600909885423604	-0.0965892161726348	-0.238723996669442	-0.417086499539827	-0.191613559759655	-0.293893073348033	-0.320260723010126	-0.213799704088852	-0.238544400600122	-0.332759161289445	-0.0881054642715125	0.237244014578837	-0.194803233168531	0.44984617009627	-0.352886178021887	-0.569013368614549	-0.528614890250507	0.353577528176034	-0.202299047473241	0.12257980583938	0.367791792523312	-0.0948876205167659
argininate*	0.0457084853983183	0.144359667466388	0.310540927937096	-0.123217475278395	0.135680454266818	0.162282944980167	-0.11632964209809	-0.0970017925220794	0.115397977267315	0.112669722768558	-0.0145662608634115	-0.0532792931795088	0.171060967848189	0.021078563355364	-0.198883125400438	-0.104722626829804	-0.208020589426486	-0.168144004984271	0.18970447205908	0.176038146428764	0.0494214765882814	0.167245145782544	0.194137649241593	0.165707328656003	0.0671813415442073	0.181339841931993	-0.401329048201292	0.0133749133987723	0.0713540479109725	0.264909654760045	0.34925537649463	0.15520676170158	0.250242443894597	0.300189378924549	0.184644863223882	0.281674104402459	0.353748737827212	0.16624855355653	-0.22131381427683	0.344066410070783	-0.352886178021887	0.401461727985351	0.423330491985326	0.361485106710467	-0.449939968466536	0.208931520068756	-0.106977172078024	-0.256153694418483	0.325213162443873
dihomo-linolenoyl-choline	0.0689918192466412	0.0468098372049283	-0.103125870361863	-0.00146755489568168	0.0952397512445474	0.117627860396946	0.160782816200677	-0.0111336863160245	0.00713782278171972	-0.00186556455099075	-0.0743556599798603	-0.30097109133872	0.0588394887705057	-0.0151297763049196	-0.307862879840984	-0.107097889049958	-0.448674477527889	-0.256142820799226	-0.0696126119482263	0.0732299827781089	-0.299621276714348	0.0944914723170574	0.20091182967716	0.0653174081006078	0.127905390964958	0.147626541083856	-0.732122217336669	0.107206874491991	0.161207469935496	0.268499848966933	0.463442107812866	0.156100507071466	0.27105719206568	0.305999332924326	0.18336516271797	0.338419417320218	0.39381986535534	0.220638537011606	-0.166399936067445	0.194863251130659	-0.569013368614549	0.423330491985326	0.865021418298029	0.850164204560921	-0.426093215031943	0.371072655420706	-0.00859897070902611	-0.220115776229169	0.0279637314598824
docosahexaenoylcholine	0.0699812299026343	-0.130891003867912	-0.152442853173762	0.037715115789367	-0.0424549622620418	-0.035153446531347	0.211609760425173	0.017175095797013	-0.162467751220871	-0.00246275489662078	-0.0687222829362699	-0.294212365033088	-0.135102978512068	-0.0747094006899843	-0.298212137089459	-0.0872638213098612	-0.496770064816838	-0.237502181205841	-0.0756520555814604	-0.113490699712103	-0.299847423996065	-0.0655455553144828	0.0837775477999254	-0.124707933306714	0.144189814648958	-0.0202015089700578	-0.709171680590755	0.125411649848467	0.152358714007491	0.12301456232562	0.325918299317454	0.0221758258072525	0.106251609110531	0.128039448660356	0.0176478653782014	0.313734790518188	0.285174717054509	0.268881195665527	-0.117608292501831	0.1365309180736	-0.528614890250507	0.361485106710467	0.850164204560921	0.878780583182564	-0.353140134939111	0.393746596743168	0.10308910183392	-0.189758247947033	-0.0138608022762668
eicosenoate (20:1n9 or 1n11)	-0.012138891751702	-0.154716194615881	-0.409813698341066	0.174205705937555	-0.144326957595951	-0.17275690407544	0.180153252394807	0.13018382120488	-0.121004480925553	-0.128564465443462	0.00249777200113147	0.0766390621383599	-0.185500638183005	-0.0294559078711092	0.207989111288215	0.0936690187048005	0.211727087837001	0.165958891596782	-0.189969138644772	-0.189001605267143	-0.0368259458977465	-0.174647504298289	-0.191727537633581	-0.178501407199908	-0.0105833255666574	-0.189473602626508	0.420992674050335	-0.00169336188566378	-0.0733761121436024	-0.300657194282302	-0.359441557200854	-0.157567333343811	-0.258637209185068	-0.320773433749664	-0.193653330859789	-0.32199106628897	-0.392896914498618	-0.209845187729589	0.224924357676893	-0.416069602185048	0.353577528176034	-0.449939968466536	-0.426093215031943	-0.353140134939111	0.517798173012272	-0.236261989872974	0.104914359317319	0.221720410167081	-0.415750794735783
gamma-glutamyl-alpha-lysine	-0.0409714745254263	-0.168220464605701	0.0901820054488612	-0.0579778139153624	-0.102677612995806	-0.107090335374659	0.00367047086293169	-0.0383347551442359	-0.186086090158248	0.0261724645442696	-0.00174690249860516	-0.180546119456157	-0.173995146976566	-0.0588257826133457	-0.141748165139117	0.002094261950764	-0.262137965997503	-0.0846724282275729	-0.0496895801861422	-0.162381328173001	-0.17064082412297	-0.133149421799947	-0.0564154525786024	-0.16967725058022	-0.04628296367815	-0.116391479618624	-0.336840363653099	0.0454646463852242	0.065816830321373	0.0204985936668163	0.0616450633996361	-0.0843431813455815	-0.058293265714778	-0.033701511775234	-0.0955030546825353	0.201033321819527	0.123967917960228	0.243092765421722	-0.0173270695545044	0.159366530790221	-0.202299047473241	0.208931520068756	0.371072655420706	0.393746596743168	-0.236261989872974	0.247057399128924	0.134779275820046	0.0197364463016451	0.140781004127512
gamma-glutamylglycine	-0.0888439541783018	-0.50941840567494	-0.0193127750740046	0.0216147671994493	-0.389382704779413	-0.431702639856689	0.0531918518594102	0.0262081157695962	-0.497030793283064	-0.00463947541319027	0.0366732329037005	-0.0891490180630287	-0.551301983573896	-0.15386191349894	0.0127014435467044	0.101573393739492	-0.160024512694803	0.0667224856177609	-0.106632515635152	-0.534057203043403	-0.120315401298687	-0.4669636755039	-0.361551397921663	-0.541289356109958	-0.102983573601242	-0.480256167900861	0.00709449425732296	0.0378851251445107	-0.0113940973527357	-0.351733785123157	-0.387394588317912	-0.389793142521911	-0.471020535936105	-0.487041280949839	-0.46546461199712	0.00244293260548771	-0.248405197703076	0.231723043404043	0.175602672892812	-0.0632109724118401	0.12257980583938	-0.106977172078024	-0.00859897070902611	0.10308910183392	0.104914359317319	0.134779275820046	0.353940427527812	0.22727676937303	0.0016362009765624
hexadecenedioate (C16:1-DC)*	-0.37514687484383	-0.10274341114885	-0.201364545531578	-0.110029959618474	-0.0748546079517328	-0.098407122361504	-0.0489631816088021	-0.0320843913521842	-0.112836167057576	-0.234398758928888	0.0542148546488863	-0.451450082130629	-0.118124240513211	0.0619706026734463	0.160080303996142	0.287178952678183	0.124770549066967	0.219603038723104	-0.724434403123667	-0.138451781918142	-0.687490844284951	-0.165718099977336	-0.258950693463924	-0.11159928325358	-0.60204718592835	-0.125059228921292	0.157259876806646	-0.0325772023580593	0.00618401657431807	-0.0158565247595241	-0.286158772157495	-0.122112705882913	-0.192933188256447	-0.184440440703862	-0.082616900448735	-0.0890155629133241	-0.162207131908182	0.0802185830017436	0.427901346999155	-0.155555134321907	0.367791792523312	-0.256153694418483	-0.220115776229169	-0.189758247947033	0.221720410167081	0.0197364463016451	0.22727676937303	0.850686410078848	-0.165139809890487
isobutyrylcarnitine (C4)	-0.0233551275130923	-0.0518499133060004	0.670574919993437	-0.220025859969359	-0.0445651297019327	-0.0376069360978566	-0.334060190038321	-0.159339067275758	-0.0644936873351654	0.213370184502451	0.0589364666009576	0.118553425464462	-0.0352538716791028	-0.0325452327278394	-0.0962366168669641	-0.0472821844915217	-0.0843812743929998	-0.0540380013228659	0.364216289685046	-0.0289612904718863	0.295358289944029	-0.0270773764143051	-0.0118344360558374	-0.0456097159045585	-0.0424090172327579	-0.0552088187822321	-0.105314269373612	-0.0489260337483513	-0.0146730629763187	0.0670050310853023	0.0341068895529331	-0.0618599651746661	-0.0291706062476289	0.0254630035677588	-0.0726411461901788	0.234287625468889	0.181869223132923	0.24778134767346	-0.174635533921331	0.444060310168356	-0.0948876205167659	0.325213162443873	0.0279637314598824	-0.0138608022762668	-0.415750794735783	0.140781004127512	0.0016362009765624	-0.165139809890487	0.593201798946807
N-acetyltyrosine	-0.0132598421343252	-0.0231854672100983	0.100387077490472	-0.0698516255111974	0.0131874321072778	0.0225554269533363	-0.00530175653708538	-0.0504274547671739	-0.0482748243145468	0.0304689947240874	-0.0167055572508455	-0.181770866912956	-0.0159163708801239	-0.0172605931981557	-0.172712563690868	-0.0346392438480786	-0.256683304619922	-0.125007056592814	-0.0225939447362395	-0.00790775751393821	-0.160682340163641	0.00417725720994403	0.0601483034007184	-0.0140392692730604	-0.0115568322750219	0.0288640097029438	-0.402773006557502	0.0426945267960377	0.0825274363398908	0.143539286443973	0.208771969566596	0.03613315399979	0.095051196268963	0.12840961343701	0.0485658675627769	0.233946231906669	0.230310413642841	0.203079013322175	-0.0817806126470762	0.202641985311598	-0.284975176769126	0.28068641152469	0.446638373851592	0.435984317263299	-0.309939057060852	0.24430260858849	0.0363660807416275	-0.0606752358731911	0.154850238059441
N-oleoyltaurine	-0.118471375325569	-0.0685529993139646	-0.417109496289699	0.0906798529346361	-0.0562362751293714	-0.0749704921769964	0.15436690050506	0.0824106846795088	-0.05805888467657	-0.187323416931241	-0.00227353084811262	-0.171603103965808	-0.088756194078019	0.020062814082074	0.141630741802721	0.13740317284934	0.122226456299609	0.135979413606876	-0.419650786220611	-0.0980792711269387	-0.3429048723481	-0.1020303569766	-0.139393489873166	-0.0807730075134334	-0.184939841819685	-0.0828671417041466	0.199628042095859	0.00784450069425665	-0.0121691745781521	-0.117673623051331	-0.209520492362136	-0.0687106608174329	-0.132170043313901	-0.166007993333128	-0.0634811534157455	-0.198328867367004	-0.228228451051858	-0.112958606625379	0.265659562622185	-0.322628726744613	0.249422631682645	-0.321956341838568	-0.193183485952888	-0.146035130682926	0.361483393878175	-0.103093501382207	0.109927190720014	0.399580090204463	-0.378206558451446
octadecenedioylcarnitine (C18:1-DC)*	-0.1674452519859	-0.190871201695065	-0.177388627124731	0.0318526406790753	-0.177407934801451	-0.211027290702134	-0.00438538748106893	0.0456151388173534	-0.164362811884106	-0.122832832616416	0.0534866570312075	-0.0154709362965409	-0.218583543487239	-0.00978189087864245	0.249891424222473	0.185562346589607	0.266652818507363	0.242489439150368	-0.294221482262713	-0.229258633742965	-0.138912891864886	-0.230247227217564	-0.291074967036575	-0.214818177781288	-0.265743078590013	-0.24537275812102	0.491256540945584	-0.0468633626474607	-0.0895046515945177	-0.276715002769291	-0.467665708393906	-0.221377457405699	-0.339245773496905	-0.375367892853165	-0.24467876977177	-0.277826035958608	-0.389848811365712	-0.0988079995155067	0.314184189438127	-0.288299911073589	0.490090588234464	-0.429568765471569	-0.56562140362939	-0.505228554866011	0.443856722914342	-0.202551599229096	0.172876258074097	0.479470803139983	-0.21557323611752
pentoic acid*	-0.0583594432440238	-0.232394245852505	0.251924532492713	-0.117231198390226	-0.146957532989476	-0.152186135536786	-0.0649211492716743	-0.0800367207634432	-0.25659904521917	0.076855976294734	0.0115560913314547	-0.199254517291744	-0.237218483211081	-0.08345110978279	-0.193372733011249	-0.00399579365120145	-0.343491209963183	-0.112818059910395	0.0121949406811622	-0.221176632852288	-0.150877617115064	-0.183016752299499	-0.0828101521708651	-0.233820648748993	-0.0696788786731378	-0.168806695678617	-0.434352370760233	0.0463646714647534	0.077141901910406	0.0287727756049525	0.070688388012564	-0.128264812094522	-0.0919668959434495	-0.0507215621267851	-0.146423784346467	0.295839418927483	0.18272504781964	0.357326792177788	-0.0523866486648479	0.287295821085606	-0.263620777334251	0.321286000276616	0.459702588163962	0.481974794297816	-0.374089477251993	0.336466570642485	0.176320759893792	-0.00279513295234372	0.298133690064253
picolinoylglycine	0.0678666448394037	-0.00807921327914055	0.286450810806016	-0.0956615507674999	0.0273934130516831	0.0452021393581468	-0.0574951173009189	-0.0801763653163654	-0.0368964065506271	0.128775474424315	-0.0209432811578246	-0.0807089148525411	0.00723628099572865	-0.0387890761821409	-0.252469409625767	-0.11559610935502	-0.336624990588116	-0.204268581477051	0.210254288936122	0.0221109010042098	0.0311317108334693	0.0419982294611037	0.129451871270111	0.0058590698904436	0.118771799036719	0.0557033112581971	-0.516483457814523	0.046886128791078	0.0902853582720977	0.183276571111472	0.31443792322178	0.0613170695769995	0.151819847964918	0.198320021366179	0.0650512335616903	0.331676081534249	0.336798781801465	0.257859759808126	-0.226362125846515	0.350923954184899	-0.429466044173415	0.441594725800462	0.566737852903293	0.538791697172281	-0.483950218318933	0.299837062669285	-0.0136327995174976	-0.29852335876303	0.3257475861103
pregnen-diol disulfate*	-0.0293919520198243	0.340206430158209	0.0120020847093713	-0.0436346681337148	0.246958238827319	0.268090816873733	-0.0942680433436286	-0.0271104079288304	0.337883068127132	-0.0398766772694299	0.00295651054381509	0.0437697789195697	0.365340649382135	0.128465975963433	0.0928146895920197	0.00887408222380589	0.244954813431251	0.0546362425571868	-0.0478146113426798	0.345288389821965	0.0213965554583061	0.285539470466067	0.164607828161915	0.357612736666783	-0.0802965146502569	0.290809499597843	0.19411161021263	-0.0604877546483109	-0.0279371332114049	0.194254816974187	0.118357299710566	0.222958211715959	0.242022367766308	0.248766858937846	0.280124552619788	-0.0929137941917703	0.0617982858012213	-0.198338131195096	-0.00546630033330865	-0.0204703752591444	0.115795711757639	-0.0648927724185873	-0.238618920171118	-0.311780100966129	0.0577288699140704	-0.177106161134101	-0.210275444697589	0.0572434813294698	-0.0279382627992771
propionylcarnitine (C3)	-0.0868243097000542	-0.0125423340217048	0.783887634846004	-0.297309416708902	-0.0103502357512553	0.000966153231359056	-0.417843372771515	-0.207962099555352	-0.0349476920734611	0.217461026694205	0.0730970773730023	0.0448545785591269	0.0114764866120147	-0.00829321041665988	-0.112501015215437	-0.0228734768998594	-0.0925562530395156	-0.051626152828322	0.314310479417951	0.013977289983846	0.220567386976602	0.00345223044084773	-0.00234183700931975	-0.000874249311112175	-0.149436515343473	-0.0172969761787684	-0.156377894346896	-0.0638689284132362	-0.00290310222967952	0.147858187249508	0.0728393686474594	-0.0364591963233784	0.00961619171328143	0.0837745082698897	-0.0295789991499512	0.297877523892053	0.256408844756136	0.30852380640033	-0.166774821558329	0.541798453451263	-0.104183982001115	0.398159333024595	0.0585614754330321	-0.00328456217176334	-0.517015598779094	0.18870714901938	-0.000718780272828703	-0.081357650147028	0.702749299749746
ribulonate/xylulonate/lyxonate*	-0.136953180045691	-0.00447978162587198	0.509761456694659	-0.237410339053752	-2.66432007718178e-05	0.00606147314760305	-0.302821222016846	-0.157204209360563	-0.0253728559016697	0.10328479438577	0.0584113901361818	-0.0794127654849655	0.0119053159587874	0.0144730163279459	-0.061589806965872	0.0366687253688763	-0.0542058153020162	-0.00492719000061313	0.0652913080351573	0.00911029179785	-0.00479487591231162	-0.00656415754519406	-0.0308420633641666	0.00439931017434764	-0.228003566440402	-0.00891925131903198	-0.115536220395159	-0.0489372685045122	0.00833160684622745	0.133092913330728	0.0317956977250744	-0.025873294893773	0.0012930212396289	0.0586521934535168	-0.00712233982618673	0.210332274453461	0.179669422231998	0.238038520025624	-0.0414907321449671	0.365127394341296	-0.0287755589387387	0.254617863515458	0.0389637052009579	-0.0046107848749519	-0.347009136480336	0.151863863413975	0.0321377633570172	0.107607444729391	0.465814586215133
taurocholenate sulfate*	-0.0530911755595779	0.213348047544555	-0.244198460127456	0.0295865096048775	0.162879565497592	0.172458082400394	0.0590040280300386	0.0294473430514283	0.210901234500115	-0.123602861714561	-0.0170548292543555	-0.0995708942106526	0.222345471511167	0.0948646984986394	0.0788253275892325	0.0481485244697302	0.149018543783067	0.0549398479735842	-0.247724154665764	0.206890188208572	-0.200764473815498	0.168577950013524	0.0883846289036778	0.222468060247798	-0.102025831624334	0.1911917863225	0.102318361585536	-0.0149870468721306	0.00394397433779697	0.119431490448264	0.0670381030260713	0.15347742949781	0.156126449219804	0.147114555096551	0.199303306408761	-0.110925429679315	-0.00489078120014817	-0.167948597752243	0.0932179656492878	-0.156812768258572	0.0948055859877598	-0.137073625733379	-0.100061403217085	-0.128312306845829	0.156996902395471	-0.114435360325462	-0.0986264900771016	0.178629381333639	-0.226306385793456
valine	0.181166025102604	0.0684792483345474	0.406932814799941	-0.043553929932777	0.0440132731063896	0.0609097978411006	-0.139112594909432	-0.05568089934809	0.0697944758675719	0.212916365260337	0.00101773675140191	0.309088178083846	0.0862313613432681	-0.0315135704750955	-0.102004384841108	-0.166400328215103	-0.0542142365704495	-0.121634012077455	0.539948620113294	0.0967560709741351	0.508676689563096	0.104120428549425	0.141229117088925	0.0770531722961495	0.283976346838378	0.0684878394080251	-0.0734675524487896	-0.0161632513654072	-0.0202868545047348	0.0479134554878113	0.158455646256877	0.0558105645951996	0.104488833027888	0.123189182712192	0.0355712185058638	0.123743694035351	0.154625518270381	0.0336057513758553	-0.295548174280523	0.265906313597264	-0.196448521187573	0.251234218240662	0.0614623205899883	0.0193226524317148	-0.273536284328523	0.0140925446573009	-0.143035016973725	-0.504801430003231	0.343242478398151
MYH7_LiverTissueGene	-0.0659488648465061	0.0555780094189082	-0.0210136273121028	0.0331590053269687	-0.0182182975168471	-0.0355243824891409	-0.11795241385328	0.0344336581617095	0.0962794951867487	-0.0463211518209704	0.0615553466715725	0.28907206361664	0.0475187661364729	0.0542237470189985	0.341790350655135	0.112338004827851	0.517951988254653	0.272318287802468	-0.00458372041447345	0.0272028907481829	0.251224684888177	-0.00941982932889058	-0.147192053513419	0.0410250647327247	-0.130476156330512	-0.0551364644971885	0.78512620575482	-0.111096845620807	-0.162277293142903	-0.223543135910414	-0.424472589007358	-0.0801712511041365	-0.192801797293754	-0.235677553625363	-0.0901338588670443	-0.398872288573318	-0.401115816777978	-0.316421046645405	0.188927241686324	-0.278403155317611	0.600230101224657	-0.48959813278459	-0.911304797021679	-0.90859985609902	0.508072523666334	-0.436710327653317	-0.0505534723107209	0.250794467145824	-0.145486470904627
RNU6-813P_LiverTissueGene	-0.0346006345471793	0.850943693724509	-0.120234847646869	-0.0978275525979104	0.670938634825927	0.738711902219306	-0.067171255097593	-0.0655661801746411	0.811406511345274	-0.127642749865836	-0.057405608752246	-0.19324607467033	0.919251288427309	0.300770342376607	-0.0256492985225317	-0.0483537890209856	0.213849767030811	-0.0713492004268508	-0.248544786943151	0.881862394476176	-0.273815348294398	0.755253354111038	0.550237968804299	0.907501031693482	-0.119641683729324	0.818330407757398	-0.148315706996883	-0.0511757448401407	0.0734611352480038	0.690335546806984	0.660704802932618	0.663952729979336	0.801540660894106	0.844560217400354	0.827626978789868	0.0469552581097824	0.463529165390315	-0.296245621273711	-0.115411139656878	0.0775728577579084	-0.181694206565881	0.16954779968721	0.157433266292943	-0.0254555678188061	-0.185111664612283	-0.112521456817355	-0.495269825625117	0.0162410516082102	-0.0950579626416793
DES_LiverTissueGene	-0.0849951356023978	0.0472175612888249	-0.0318027336118491	0.0266754273219783	-0.0230722185391621	-0.0414056664231533	-0.117661000709908	0.0321088999390424	0.0865250311137081	-0.0580602567636573	0.0632113764646308	0.258028091308229	0.0383646480554763	0.0558973873495611	0.342988199771637	0.125696421056736	0.512813166879462	0.278405244653962	-0.0440614780530875	0.0174517174083058	0.208100236826102	-0.0196222305755897	-0.159060910126949	0.0324026989671273	-0.160371330626126	-0.0621691381862515	0.77640294317668	-0.110263430397893	-0.158401965365825	-0.220633454980598	-0.431811972277295	-0.0862024954020492	-0.200448025034604	-0.242000645818213	-0.0940523273679077	-0.395002985355433	-0.401916792988945	-0.30451774740916	0.208486600616453	-0.281085851460601	0.60728920265281	-0.493137587108472	-0.903160132715136	-0.89850117747287	0.509387435159182	-0.425676726112586	-0.0360600646218436	0.291946715231257	-0.151478231687761
B3GNT5_LiverTissueGene	0.0364863523740429	0.761131406200419	-0.123994254687562	-0.0450020457180726	0.596357130499223	0.6577950282884	-0.0273103820737851	-0.0361079579123038	0.731755839174185	-0.0879217005439257	-0.0613267540567377	-0.0816753055183297	0.821204428512805	0.25413382790009	-0.0267683789742302	-0.0843032706060699	0.194086962817298	-0.0838067748616673	-0.114571802891908	0.791054841878255	-0.125181744435502	0.684606400954139	0.516330722885372	0.810414214023798	0.00235561046718862	0.731949093010029	-0.110393118891305	-0.03963856139339	0.0558582484907895	0.583480843455312	0.599707744832556	0.597305097104774	0.7209461242159	0.75005173636179	0.73210355407806	0.0182604306402919	0.395818967241094	-0.306133884262079	-0.153476291490359	0.0451653654567178	-0.186888366677759	0.142538860903208	0.129964280074412	-0.0300426269609078	-0.141434048524655	-0.133307333907493	-0.471699268744829	-0.113695344336465	-0.10831544799566
CCDC170_LiverTissueGene	-0.0165377742649537	0.855259522109004	-0.10032864398633	-0.0954797303345844	0.673757314906585	0.742723988555706	-0.0701018217162032	-0.0661944642979832	0.816193260337793	-0.112966397811708	-0.0589880591944011	-0.167965797781095	0.924530706177771	0.297326537735998	-0.0337905104843591	-0.0629051732552701	0.208212134353711	-0.0820604753194222	-0.207102962676219	0.88818146438916	-0.234301124124963	0.762855676652589	0.56225450484923	0.91228228265265	-0.0907992391819964	0.823314215449743	-0.154820641389222	-0.0506704291224655	0.072331932902263	0.691132370278033	0.673725850812947	0.668641121403646	0.809790631758452	0.853032850977893	0.830114938133576	0.05340210767957	0.472718993117815	-0.297620422551951	-0.138549388807721	0.0908637102308645	-0.19916249114749	0.185288226152585	0.165456222794429	-0.019504169899807	-0.20041364308006	-0.112959883632124	-0.506591462204675	-0.0275722388326187	-0.0785546398424396
ACTN2_LiverTissueGene	-0.0615470615579576	0.0527031874449012	-0.0270651059920525	0.0376696312902203	-0.0204491729953949	-0.0379536587703223	-0.112616440637463	0.0371740545838715	0.0938527620058994	-0.0459838836292506	0.060483563600617	0.292959476439011	0.0442248589897827	0.052355225110847	0.341262891157315	0.110172654444377	0.516203137482468	0.2709283091319	-0.000570768835497865	0.0242527195838172	0.255685744121882	-0.0114052413505789	-0.147206132706493	0.0378680831408411	-0.122983354219803	-0.057472229003296	0.785041332300325	-0.109755562247723	-0.162409735537512	-0.227777659485589	-0.425174081928769	-0.0816015680130098	-0.194578051526349	-0.238452352282349	-0.0926987504574216	-0.400951096565898	-0.403988377699775	-0.318642805267815	0.187280445920614	-0.282808653942573	0.598175103187977	-0.491733122946844	-0.909506139301794	-0.90558659213434	0.511815718648182	-0.437795770688707	-0.0502130324923981	0.243920468297195	-0.150929889078677
TECRL_LiverTissueGene	-0.0731938026740013	0.0491629190243754	-0.0311535335812612	0.0332135270897419	-0.0226943038122414	-0.0408062226481556	-0.114616543285507	0.0354030958659768	0.0897005701147185	-0.0525005567195567	0.06203093131962	0.27723846601897	0.0403155515649295	0.0539840106318739	0.344035431611342	0.118489854345163	0.516925785877327	0.276130302594553	-0.022464793672501	0.0198257865263925	0.23323715956356	-0.0165140951626079	-0.154482853556203	0.0341668459717009	-0.141564051254129	-0.0610960374954102	0.785070244376676	-0.110320306614188	-0.161293678865368	-0.226567717925496	-0.431514198316381	-0.0850488819805965	-0.199476398742673	-0.242636272671463	-0.0948221886976863	-0.400661928715956	-0.40607921698046	-0.313494125005958	0.199188791614541	-0.284635459276741	0.606013760391803	-0.495899967410129	-0.911054214055876	-0.906372247640141	0.514472583803822	-0.434176899705852	-0.0428084992783039	0.268996180392091	-0.153388379941729
CASQ2_LiverTissueGene	-0.0697504159184773	0.0700007227802988	-0.0300164591138651	0.031671618531503	-0.00634617289346133	-0.0225959852005626	-0.116427807022914	0.0338631561817871	0.109705972274853	-0.0522627911116966	0.0602187186646316	0.27822529644698	0.0629577018908311	0.0601877925972155	0.341380790909893	0.11395870526514	0.520278914423847	0.271829585713762	-0.0190460554393658	0.0418466168515863	0.235486804542708	0.00287975068637033	-0.138752669587638	0.0564356705098943	-0.137541214220939	-0.0407722090213974	0.779589932176255	-0.111258190508417	-0.159698080808839	-0.210183369183233	-0.412802292854511	-0.0683646323937025	-0.178705577138642	-0.220832280712858	-0.0748128352307528	-0.397995999331714	-0.393015859197144	-0.320713763245356	0.191178103120152	-0.279982518857909	0.597359432070267	-0.488248808435213	-0.904831821942551	-0.904850967447487	0.506636636541097	-0.436694132781842	-0.056928818585465	0.259217732508303	-0.152273292838668
MYH6_LiverTissueGene	-0.0908237722115038	0.0446207662610118	-0.0565633888024183	0.0317980132992251	-0.0246494573341972	-0.0437437288965213	-0.107262944032484	0.0366426669308674	0.0840891330025535	-0.0687010007876669	0.0622348085330807	0.24528922333989	0.0348126755462288	0.0571128002817211	0.347763098538527	0.132191294623142	0.515275523191308	0.283311736841372	-0.0684139999548957	0.0134964075821628	0.185707677146767	-0.0236801065658275	-0.16427708530856	0.0293566566508665	-0.169311206561819	-0.064561185282434	0.780017066413152	-0.108743215656129	-0.157378947539056	-0.223946650128268	-0.438208260744718	-0.0878419288332903	-0.204350880545825	-0.24743634071862	-0.0949933186470692	-0.402713731801146	-0.410343309373598	-0.308991998304903	0.221520247380785	-0.297269300924359	0.615248153464838	-0.506795409508847	-0.904997713849336	-0.897991593311232	0.52527216542059	-0.427845979494818	-0.030478574368212	0.311901266246869	-0.172681975786776
CSRP3_LiverTissueGene	-0.0557184901215962	0.0466342505696844	-0.0023358633338369	0.0338793690375956	-0.0257952650741622	-0.0432942194561989	-0.122014182891894	0.0336041228073093	0.0881092020860618	-0.0346274972498507	0.0620980887470493	0.30762465773946	0.0383561039593625	0.0482312831133744	0.337587792146066	0.104654558846617	0.512616294640489	0.267456042196708	0.0251932498143697	0.0191134293494428	0.280307125742586	-0.0152220064887764	-0.148074447497551	0.031625456012773	-0.113415741627689	-0.0636025863626064	0.78452676676211	-0.110876290282887	-0.164425861203049	-0.232057844040248	-0.426547522859458	-0.0869229114864993	-0.199343399333334	-0.242279480201229	-0.100372558617618	-0.394821182552042	-0.401406927608179	-0.311973550665367	0.17635191123995	-0.268713564047293	0.593501178745488	-0.481340789015748	-0.910991341512608	-0.907440811102206	0.499506644358011	-0.43539332825602	-0.0506067731094525	0.225123837164385	-0.130067710296828
ANKRD29_LiverTissueGene	0.07169603804084	0.685637205824864	0.0617934856317215	-0.0713457372498686	0.530645589743436	0.588710843453979	-0.10081843328895	-0.0602600488676912	0.661244288768849	-0.00424760291748326	-0.0439793254170789	0.0360181703201281	0.744265729942172	0.215713664990471	-0.0388154664741431	-0.114551024393501	0.179597788829295	-0.0938488800109459	0.0732449171546918	0.719811162299766	0.0642474389065801	0.625930279712143	0.480443206719643	0.730979619338574	0.0618665935042246	0.652943304390174	-0.0795246179209331	-0.0507190512518846	0.0327868057485211	0.51945310338891	0.546310116484214	0.528968105531474	0.646793331084101	0.680218001376058	0.640835505706536	0.0476262893186657	0.382412053129576	-0.254556206471497	-0.216728639718876	0.136209305328011	-0.188102905585196	0.193309650537192	0.0781677629050435	-0.0775694586000481	-0.206207594368914	-0.125555335636904	-0.454527244701955	-0.230055265757288	0.0440048521546284
ENSG00000277765_LiverTissueGene	-0.0968687073442033	0.039412714396625	-0.116682287035797	0.0427125280968474	-0.0226262372218366	-0.0416470015119411	-0.0711711446350653	0.0453691459692804	0.0758896799892927	-0.0905115888726168	0.0539294261177816	0.192911647995449	0.0283611602435974	0.0569568366704414	0.330705601650167	0.136595378665422	0.479868389872137	0.27133054239393	-0.124386267294182	0.00763823695322188	0.113638992641322	-0.0273082297018	-0.160024868242057	0.0245855086123316	-0.176341148289188	-0.060305477185622	0.723655616183497	-0.0959007943314369	-0.141355194048123	-0.21029855814585	-0.41375295218399	-0.0805659570306934	-0.19229529540768	-0.235675458044053	-0.0845889633435727	-0.389125615170813	-0.395293330364797	-0.297422739540744	0.234655153873998	-0.314137375261033	0.582568850153819	-0.498714124520189	-0.833283236563037	-0.821858340672507	0.52163107252393	-0.399075111386827	-0.0172617068749469	0.334278545657263	-0.213933347053247
OSBPL3_LiverTissueGene	0.091306665556871	0.813276182368285	0.0870807721744681	-0.0904838016509363	0.633546453853552	0.704187896092224	-0.117390108517512	-0.0767007511471356	0.781230799351797	0.00268524119677918	-0.0559384156728064	0.0270437051363528	0.884076062170833	0.252657109420417	-0.0720774299420732	-0.146364543511226	0.176582648902053	-0.132488387396977	0.0968865369588373	0.856509668349551	0.0672732220292393	0.747244678906904	0.583917041236762	0.868481336662285	0.0847210951568478	0.781949835021438	-0.151228554411071	-0.0534974441456052	0.0499778159986636	0.635892954076541	0.682391064618873	0.635730829038222	0.784813005234855	0.828476237519578	0.769442412071279	0.0884664539703518	0.487251810767767	-0.278029989995507	-0.27618568764568	0.189560649439639	-0.268745203334695	0.270648862654617	0.157289308359142	-0.0294093188456498	-0.288636845671828	-0.117446651103964	-0.539450466214877	-0.298058442622988	0.072989873822072
AP006216.2_LiverTissueGene	0.0870164158238845	-0.119158971623225	-0.497826735525425	0.203176188531213	-0.0757029284355412	-0.0868704725992563	0.322535935171711	0.137830377180711	-0.110659154865739	-0.111281651415893	-0.0597985263937943	-0.0818467694952186	-0.141672427732297	-0.0509972841240594	-0.0231945106786379	-0.0150862358778564	-0.118945958268758	-0.0383908122214367	-0.164963051846963	-0.132187454702226	-0.173968952722874	-0.0973465444511136	-0.0249244838220479	-0.1300839147739	0.162043385229507	-0.0791684392002801	-0.106471402924925	0.0821316047090559	0.0392679071206476	-0.124951209144192	-0.00873637105310933	-0.0386848463931417	-0.0539110639167216	-0.0967306548289313	-0.0626460907550193	-0.0876799129732852	-0.113567183123258	-0.0756502748786505	0.0655005030094722	-0.288464980642615	-0.0861255267654555	-0.142056183702018	0.208062365040905	0.272337917104888	0.218505269909892	0.0157129508939113	0.077598588369479	-0.0329415637228291	-0.41139913704752
JHY_LiverTissueGene	0.287497004596166	0.0719666761765266	0.331279219832977	0.0515617061495391	0.0293460886987325	0.0432742111733761	-0.0806916404097664	0.000811686875488625	0.0922434644782409	0.237023340131758	-0.00837643154385967	0.512609908792568	0.0845868318190263	-0.0487707768873309	-0.0403147842517419	-0.213199488685066	0.0470190792382097	-0.102599828624265	0.703343898591208	0.097147479242166	0.743709933212775	0.110995681923134	0.150715698188307	0.0745885248515063	0.453245153961551	0.0526311771178059	0.115066259821075	-0.021709905282486	-0.0663594220737426	-0.0635216142671259	0.0870489501372388	0.0436344696451529	0.0692195734370826	0.0598785257163102	0.000406104770773155	-0.00523483680197821	0.0323980832611749	-0.107421563409705	-0.335083691887217	0.14337294508239	-0.121899285098534	0.123597609654593	-0.125036165306763	-0.155569897244664	-0.110425397544369	-0.128940269793651	-0.195902459634933	-0.669782686884436	0.238276416019555
AC010969.1_LiverTissueGene	0.116407659217711	-0.133764812471038	-0.409786084183954	0.198537326748763	-0.0944500003483833	-0.106341553200163	0.284362387348337	0.130628356712981	-0.120238469475518	-0.0676589275162389	-0.0514341263353252	0.00971648828014448	-0.155942784274004	-0.0638652918816003	-0.0134626910417542	-0.0355943019860445	-0.0938854694747328	-0.0360378255909285	-0.0498112116945039	-0.144747332988288	-0.0427931110785641	-0.106935516180363	-0.0315179956720548	-0.14633660915707	0.208143968082838	-0.102076913463451	-0.0490314420801474	0.0708408156030695	0.0186577583402785	-0.159767067227561	-0.0392925833053131	-0.0604826406648278	-0.0808581272003773	-0.124700468486588	-0.0953112965517516	-0.0971685781553184	-0.133579494647428	-0.082130855686045	0.0280632769008878	-0.259282166545812	-0.0662428820374276	-0.138677459423815	0.136211845536497	0.199022966738873	0.211892001976463	-0.0129515977888804	0.0647676737569561	-0.109180754020064	-0.347935278279866
RN7SL359P_LiverTissueGene	-0.0927377033508223	0.00931292029817702	-0.0996925563222193	0.0463201890982158	-0.0490631802054428	-0.0709705106646995	-0.0776354435015379	0.0474631309611189	0.0489764040319837	-0.080594843173822	0.0587399850182355	0.221156523034888	-0.00424869187050122	0.0459974683811975	0.341841487620314	0.137925703556896	0.489634189879481	0.28109444742705	-0.0981440634539704	-0.0239377315485706	0.149791012709348	-0.0549969882098792	-0.183701917701163	-0.00808945361881411	-0.16829698116005	-0.0933916686631388	0.757733996436806	-0.0986998004582166	-0.151217013068716	-0.245194316259783	-0.452043051381709	-0.108802437774045	-0.228945531956681	-0.275084953349573	-0.12040017419188	-0.402485621072292	-0.42464817146922	-0.296428592134984	0.237658907310621	-0.319561593974935	0.607216407628643	-0.516630031517242	-0.873087881199443	-0.855511618602804	0.540097674919324	-0.410860030065501	-0.00352782765666761	0.328246056648642	-0.204770274951861
FMO1_LiverTissueGene	0.0328725193861547	0.661199185039349	-0.00834438120110714	-0.0722064506153484	0.519096329228331	0.574794378042632	-0.0698031864646	-0.0559758742120689	0.632464592701184	-0.0431252815896229	-0.0472703406828873	-0.0591822789174157	0.716816311632429	0.216937622770183	-0.0479450496821896	-0.0860275622173135	0.143626572170447	-0.0904334353377081	-0.042253440630704	0.691894766670773	-0.0688375718734736	0.599675726504945	0.458170214496349	0.705927353994404	0.00324335787509464	0.638141221876007	-0.134721516613449	-0.0388990730200888	0.0512907076892981	0.529335567317727	0.545909744404979	0.519348919323162	0.636431799617419	0.671188742668207	0.636367889589282	0.0618805719700988	0.386875260562048	-0.224854057103223	-0.16863579066993	0.113687529919738	-0.196904859699074	0.188152080268634	0.144327374553736	-0.00288820642462772	-0.200799785616024	-0.0849550833203341	-0.414899874044857	-0.136651176596366	-0.00285845621023578
AC078993.1_LiverTissueGene	-0.0543332902654913	0.723378339239722	-0.123598436019102	-0.0907682927448817	0.57259556099938	0.629626752385783	-0.0546632408812261	-0.0581046080416872	0.687625440241511	-0.127180350865352	-0.047830067953914	-0.207653828399969	0.781094078554738	0.261825654128724	-0.0194624334563796	-0.0238957448618113	0.178858065821511	-0.0529607633946746	-0.268644614690813	0.748012972508044	-0.29435799510161	0.638220316957786	0.459058564541281	0.771738291497401	-0.141581503910263	0.696926670145835	-0.137669541511993	-0.0426929338794548	0.0683690734756605	0.598232713464339	0.559560517087947	0.565156131936724	0.681324727952217	0.719614560772413	0.709103371440802	0.0431277022961965	0.396723438633568	-0.24244573133635	-0.0725008774067597	0.0592718960824498	-0.146243091331607	0.138365441222484	0.145375742650776	-0.00941238709955427	-0.153848843901845	-0.0842995981777804	-0.408319415224574	0.0689293708582389	-0.0950839360968979
BICDL1_LiverTissueGene	0.0852677456303081	0.628781773644529	-0.0167551193086141	-0.0182216799432596	0.473981841041657	0.522514902594087	-0.0667366624686115	-0.022769880741364	0.618378493766115	-0.0195149921071626	-0.0379299142793773	0.117110203235919	0.677806192277129	0.199202628929235	0.0353661355571774	-0.0964835189759953	0.265464828421148	-0.0380282779665964	0.0816065640391767	0.653110413544637	0.132608382207936	0.565263375540529	0.415145743922648	0.665517417332649	0.0856390083391975	0.579342222374827	0.0937623191177467	-0.0586894878498021	-0.00387440730384977	0.401953053199135	0.411569245464921	0.46591483625243	0.547888060425431	0.560616945691683	0.559836188787524	-0.0632433518902224	0.243085873635553	-0.327799018053861	-0.166540742913856	0.0191567884198279	-0.0601214524119746	0.0489507225076827	-0.106039856398127	-0.239531690542785	-0.0419578535974974	-0.220955581451237	-0.429676961477567	-0.203926432473395	-0.0518628168174212
SFMBT2_LiverTissueGene	0.196646315362866	0.28995701467149	0.227108197683614	0.0119264642686787	0.199750256150321	0.226318787143671	-0.101422257439714	-0.0159009779490281	0.29962555344159	0.14139717538475	-0.0123032141338565	0.372769842391464	0.317129549113564	0.0512279006212082	0.00642897304290481	-0.158727027534841	0.160245989772085	-0.0609183428104214	0.466731172506072	0.31386413092611	0.522791912410747	0.285203598198827	0.241537723129205	0.30538274783927	0.288786421678033	0.251831016039411	0.148610609288691	-0.045939059071293	-0.0518181416017326	0.110434974571228	0.187678854838352	0.199929805120059	0.241909911315274	0.241976298584441	0.210193062420376	-0.0394547988033053	0.0997848298255656	-0.197353224699235	-0.260602202604449	0.100639347011882	-0.0622906532221589	0.0799551281711634	-0.17209737097155	-0.24487393881355	-0.073760675683362	-0.18219034681968	-0.287130584940879	-0.467230344744329	0.146007554105268
MBOAT1_LiverTissueGene	0.0331860907150649	-0.0460446828085236	0.473242766522458	-0.131952274412362	-0.0366936920783997	-0.0301839931942031	-0.208931524205668	-0.101850246615058	-0.0540695421267195	0.174977783474052	0.0313197014418863	0.12453503592617	-0.0345430058425591	-0.0390220255322564	-0.0977688106851405	-0.0695660709310025	-0.0996288795422504	-0.0725934594088564	0.334877269305023	-0.026080143400066	0.27386785564679	-0.0167364979415027	0.0158878320510012	-0.0416106095666134	0.0527079393795457	-0.039803393029105	-0.120325609846117	-0.0222999094829982	-0.00502520903981119	0.0390772084717997	0.0593421852431058	-0.0395615573726318	-0.00778329853103215	0.028320331763799	-0.0551100054607431	0.182957883295291	0.14653072577699	0.176604360336796	-0.172701713051276	0.323990362215616	-0.129413852420012	0.264306608144682	0.0819369258112565	0.055018406916845	-0.320737952684069	0.113590235340214	-0.0113543752331419	-0.223042302025436	0.422512117513356
GOLGA8H_LiverTissueGene	-0.0981683650082105	-0.0316248797922672	0.66770326447915	-0.265522675073578	-0.0221869671505782	-0.0141578748460593	-0.359484244948242	-0.183115080158858	-0.0530131280168042	0.175734980090676	0.0651965877366327	-0.00287095405940085	-0.0124277003797533	-0.00915538469151566	-0.100915190139247	-0.00400079008831709	-0.0969496836977024	-0.0403540229275667	0.225105270713734	-0.0103052743895935	0.135583756019397	-0.0180759658535225	-0.0209110777162291	-0.0222358471107528	-0.16437722819981	-0.0320330897490351	-0.15694545419088	-0.0520951380320623	0.00406262211481622	0.127783556696039	0.0530326669135759	-0.0453174802669993	-0.00721496075648438	0.0589595873545481	-0.0382938416640818	0.268757742158716	0.222347113670968	0.290710991844117	-0.121328043035804	0.46980270595781	-0.0884402845074746	0.346327865153593	0.0731835779632607	0.0239871967891207	-0.452344118553462	0.185508841182125	0.0239813950624313	-0.0221339307501656	0.60504732733719
C1orf127_LiverTissueGene	0.261261288176162	0.0416672172191844	0.312061694210556	0.0446912919811362	0.00973781265983301	0.0211769157291616	-0.0729782854352958	-0.000950070196277016	0.0596536926106922	0.2211157549814	-0.00686127566754785	0.4608253035846	0.0518173002551693	-0.0532524849120468	-0.0460882661947342	-0.194553904150798	0.0222703469053047	-0.0986291457959956	0.645416356782117	0.0646809960214043	0.674674692454999	0.08126114794933	0.125930625283286	0.0431125394352167	0.41409600508148	0.0278974518536812	0.0851818333195949	-0.0161266715541581	-0.0575680592195885	-0.0673602949056695	0.0738000234819836	0.0241461284814835	0.0472528658387924	0.0397213411483982	-0.0187312142795258	0.00809218889549807	0.0310195923717492	-0.0774885515489601	-0.306639298046576	0.141229549301552	-0.12250316656942	0.124894380869306	-0.0922464899805802	-0.115955676344423	-0.114486870053407	-0.0998549379280571	-0.162971097270947	-0.612918918311887	0.229744551231272
SLC22A17_LiverTissueGene	0.210792460127913	-0.00172013842811556	0.0901588142616881	0.118331360373414	-0.0426792115272171	-0.0466547697944053	-0.00938966588919521	0.0602731499496728	0.0352349458971895	0.126998528111081	0.00517308408073276	0.485960831699675	-0.00612594340724167	-0.0429171990520438	0.111777826878452	-0.110399683850935	0.210890878186029	0.0338237353776363	0.47737921944703	-0.000911444346706137	0.615680113383016	0.0103418391942414	0.0123241506986157	-0.012182220754405	0.331665477130434	-0.0498812556341705	0.397749292218797	-0.0364294680472039	-0.110421708113765	-0.215098795782857	-0.154430174999948	-0.0473314490219619	-0.0884878911183279	-0.128872171278439	-0.0987901050493736	-0.204318437081104	-0.206284320651868	-0.223103000851478	-0.139309180734367	-0.105398910033232	0.151900012706499	-0.171260476875737	-0.429191518555164	-0.421920716209419	0.212727912477621	-0.272313214736945	-0.117488816769997	-0.394834353037125	-0.0069232023445366
LPAR1_LiverTissueGene	0.000856354366363679	0.0562374471647776	0.282069768188745	-0.0879399583208439	0.0330796237016977	0.0398965686549974	-0.160076543007287	-0.064663283638974	0.0547301599002105	0.0876556007399601	0.0264041754372978	0.106800491862207	0.0680301009360098	0.0130367237241764	-0.000804607642765393	-0.0242956689922295	0.0506810215732788	-0.000602954963370055	0.178577564326531	0.0660906396106866	0.183971988484113	0.0536353714669153	0.0298143204246809	0.0614248665480961	-0.0091737210043559	0.0371203853873784	0.0531290176461786	-0.0390672138841207	-0.0254956803557559	0.0468645932173225	0.0172989012136794	0.0188906758857919	0.0302904043642508	0.0494705799351284	0.0226016171137951	0.0474158712131296	0.0605702150921262	0.0295033762401595	-0.0799596647601866	0.1600640353239	0.0142077057232094	0.0914111767080434	-0.100051939353482	-0.13270039242158	-0.125702970663726	-0.0161455740486005	-0.0578043907017747	-0.0829735741560501	0.230470585445803
SMYD1_LiverTissueGene	-0.0493023620841295	0.0513826819200994	-0.00619922996943441	0.0377056895100255	-0.0221300442398114	-0.0391115772572895	-0.11798423571193	0.0355944808186157	0.0930501962843252	-0.0332694632586276	0.0604296054048359	0.313477173182419	0.043389502081906	0.0484147715491163	0.335890040198077	0.100207093228769	0.512125164668249	0.264178593167701	0.0328770474708615	0.0243097371174644	0.288059726171394	-0.00996479665446333	-0.142037579438765	0.0366201018477311	-0.103260575754341	-0.0585643252082439	0.782707242622687	-0.11000070578705	-0.164199635226151	-0.230515234828512	-0.420263642720051	-0.0823212670258822	-0.193512779412841	-0.237036043919273	-0.0958475091241112	-0.395682847053895	-0.399288823659557	-0.316794813601558	0.170673051335514	-0.270498026830592	0.587906780264685	-0.479995145386687	-0.907324041358906	-0.904385834054165	0.499626673073709	-0.437591833239802	-0.0558900142325266	0.21265432669483	-0.133697509101911
COX4I2_LiverTissueGene	0.330288811291696	0.0747560011935708	0.335094824973289	0.0693443150522	0.0329992768424777	0.0491570693128645	-0.0615038956835941	0.00827108796818102	0.0955132000638335	0.258347086222388	-0.0172623926834785	0.549406539374915	0.0881618510081105	-0.0588865982235411	-0.0652620575068711	-0.245394877620331	0.0176009214914391	-0.132398585082462	0.771926957921811	0.103688165056509	0.802350913047782	0.122703358206599	0.178159921329594	0.0780874371315541	0.523440142742156	0.0617429780376141	0.0775131524971691	-0.012811435323313	-0.062034274433662	-0.0628739852809799	0.123977041033779	0.054843091689251	0.0893521598590698	0.0785322317829579	0.00657216529214506	0.00987569578566092	0.0530211470329334	-0.110119269868971	-0.380361070316345	0.155335070996514	-0.175757050169291	0.155578394194744	-0.0746306151674402	-0.105589973042006	-0.136616979735702	-0.119970451941316	-0.213833865184963	-0.763247944197873	0.244263509204216
AQP8_LiverTissueGene	0.0301975203571694	0.798436717970582	-0.0930793402506148	-0.0616239667452026	0.624025064597972	0.688442676479271	-0.052499808828354	-0.0474220412555864	0.767501517670971	-0.0839880144730538	-0.0588458129557252	-0.0786550942750666	0.862329576500943	0.267835289577605	-0.0240404311867739	-0.0850688469682509	0.212831903710685	-0.0822862247501365	-0.108868314297226	0.83020378468847	-0.117914725686158	0.716966084107585	0.536182506939685	0.850276940866788	-0.011598485842647	0.764662627324274	-0.102668141482998	-0.0477203198069341	0.0543541977989624	0.613439240075634	0.620137526587806	0.621894122564463	0.750573472660705	0.783711495113814	0.76357060527334	0.0232044352720848	0.416649581986653	-0.313427534084079	-0.161966661701928	0.0661216548415899	-0.183824373104317	0.155236089253686	0.114816816250026	-0.0557953788236134	-0.159659407410448	-0.141476099611863	-0.494723481931181	-0.112084471448813	-0.0835889825416337
AP002761.4_LiverTissueGene	-0.0324785814164786	0.690878512507833	-0.193268915563445	-0.0611896286436701	0.554973644452218	0.611141481362999	0.00488984405166672	-0.0393849103712331	0.653477177047473	-0.136532896125329	-0.0617291299024529	-0.238942587059709	0.745174564543161	0.245324615354325	-0.053086555337376	-0.0372839609956844	0.113067326824247	-0.0827656600437568	-0.284492928239269	0.715871609788395	-0.33343825340014	0.616216773671693	0.462952152025526	0.738208127784121	-0.100242594666124	0.680472196239022	-0.22019806361776	-0.0200040480361958	0.0871880523931511	0.590171697615459	0.58846165042035	0.558816383858426	0.681158510273103	0.716118281689555	0.697692441140963	0.0642742253776426	0.409505536561024	-0.223508149550223	-0.0805942653914872	0.0401647827049431	-0.211003641529731	0.158846867365085	0.254262887903724	0.110926017662781	-0.164032346689821	-0.0432442060264351	-0.387838617441019	0.0360561908971108	-0.141738228281667
CFHR3_SubcutaneousAdiposeTissueGene	-0.0470113328848226	-0.0312693368909429	0.441114756817869	-0.163500302952362	-0.0244248530774798	-0.01987100369915	-0.230455312597988	-0.114530165118325	-0.0429901755412324	0.12531510472921	0.0419341498254867	0.028147346790516	-0.0197113522416537	-0.0134710085983305	-0.0647544617150525	-0.0122748155488772	-0.0617106690454766	-0.0289424410394073	0.182400612043861	-0.0171106600721687	0.128772316635558	-0.0191562395359491	-0.0155769717465539	-0.0262256301096065	-0.0790941509806029	-0.0321434543344274	-0.0892930785147511	-0.033352284463739	-0.0024034894070823	0.064966309293416	0.0254732990277229	-0.0383218533752839	-0.0155742697346536	0.024956687311056	-0.0389822228578964	0.168096231687563	0.133295946316602	0.183013884011249	-0.091319462303458	0.302455581414428	-0.0577548885270682	0.221344727434567	0.0354178947875204	0.00599423793803774	-0.287407132000927	0.111922775282268	0.0138787266221679	-0.047775138376209	0.396094525619976
TRIM63_SubcutaneousAdiposeTissueGene	0.295182244164124	-0.0823754594621533	0.275777735235464	0.0723712326935828	-0.0709061976263254	-0.0640843921616576	0.00112058342329692	0.0143884374915547	-0.0686821595833755	0.2366811504464	-0.022704407835796	0.407799255452118	-0.080547786639539	-0.107556052418617	-0.130763197018886	-0.221062194397696	-0.143537498395893	-0.163476518376241	0.6635630660498	-0.057132975816162	0.63195841049621	-0.0127793687409587	0.0983360114631701	-0.0850519779591586	0.484488317886831	-0.0605773218739281	-0.10300726203867	0.0266242765295179	-0.0220035161806352	-0.106461339796805	0.103233491946837	-0.0358478826408292	-0.00213195639969617	-0.00917434864031811	-0.0982785702266899	0.0907400156119908	0.0640913693743103	0.0241676698053913	-0.336276145753326	0.168567004948074	-0.261607190098258	0.211019435412195	0.13798818747856	0.141733174368981	-0.194172960174618	0.0211346430243963	-0.0871086656037122	-0.688444501203942	0.230481211113839
IL6_SubcutaneousAdiposeTissueGene	0.0109118652836536	-0.786338192975974	0.0881299896652119	0.078318755027324	-0.611332676126227	-0.672442887132239	0.0764745838030494	0.0542920501148788	-0.75647076686311	0.100950043117885	0.0475307851826641	0.100532000072235	-0.848619336658965	-0.274605678590622	-0.00792279934545308	0.0521582239599588	-0.25111473100171	0.0468006568983182	0.164938193304919	-0.813716947199316	0.157986375970348	-0.696264962784529	-0.499768432009216	-0.836479644623634	0.0789387345924102	-0.743945691077107	0.0450138917762959	0.0590056745862059	-0.0446595941304406	-0.59866471386707	-0.566219783049093	-0.600367493330377	-0.716279250140197	-0.74963756434599	-0.74425287645181	4.03725314735875e-05	-0.382517617812807	0.313522639341255	0.115433504366215	-0.0512084351842613	0.115915862459001	-0.113378763961772	-0.0407391726292809	0.127612305485798	0.123432777941257	0.159231932762195	0.473513452585421	0.0209495712293905	0.085381735628305
HAS1_SubcutaneousAdiposeTissueGene	-0.0636909153354201	-0.789389879834803	0.00323805765596637	0.0684917927757798	-0.612334852073085	-0.677502062319166	0.0864831580776918	0.0568452115077802	-0.761372494636307	0.0381507714237594	0.0538107581185634	-0.000659553761996216	-0.854675086376606	-0.254987566251341	0.0302782046028399	0.112195181386528	-0.216557494267032	0.0934627157121388	-0.00790180824697803	-0.824906077187525	-0.00322592322489575	-0.715217752833064	-0.542015124843827	-0.840773195994533	-0.0415762824695173	-0.751937198516964	0.0816375824178027	0.0545698657564341	-0.0414304997576317	-0.594747524294196	-0.615283022797739	-0.609962103104514	-0.739991268414725	-0.774418046877498	-0.742490964645169	-0.0322978370962269	-0.419276269173897	0.308690745771103	0.210767612657291	-0.109536343684057	0.193453460906179	-0.18310757008856	-0.0850956660476265	0.0889377104197173	0.191717181280415	0.151952316117953	0.51074672858553	0.202963556397386	0.0129508870546914
SFTPA2_SubcutaneousAdiposeTissueGene	-0.173366037862741	0.0525618978875363	0.786572304380733	-0.347843748110727	0.0391256843924822	0.0524060757484082	-0.469224006171144	-0.233648645094171	0.024707244681522	0.1718451864312	0.0862847816892441	-0.0456360704380543	0.0815507271062923	0.0354773196217306	-0.0747108107231469	0.0327756783026133	-0.028196434438911	-0.00572505076124291	0.169266020932535	0.0755657342760266	0.0862345116889129	0.0447226486604989	-0.00667694752811723	0.0681447887394177	-0.296526884111393	0.0344660770819919	-0.112574244079163	-0.0852263712917802	-0.00262228097581366	0.211927409626392	0.0657107109461076	-0.00183426015218346	0.0415350193608077	0.124702781012718	0.0288712567171916	0.286405099740657	0.268377656146167	0.301462257603822	-0.0963891031256515	0.543285405912376	-0.0276049639605905	0.368441844184584	-0.00976741928701513	-0.0878000798774474	-0.503055353740401	0.173458392477533	-0.00711237395416172	0.0941659600139829	0.703235948858245
TRAV26-1_SubcutaneousAdiposeTissueGene	0.340228227842038	0.0126980036593518	0.377056550343174	0.0655259338536186	-0.0124708664049908	0.00073052049582719	-0.0642552516181525	0.00392929349365737	0.0332677284195089	0.282261286812629	-0.0150833689961587	0.556228699967429	0.0228885213670732	-0.0847538828740862	-0.0902369030914283	-0.254537592169934	-0.0331553245743177	-0.148984714715469	0.814447848556018	0.0426994515410487	0.827772380291895	0.0729125212116563	0.152345888356317	0.0134529453916278	0.544988897569906	0.00863337003032962	0.0340279172187633	-0.00449332837208149	-0.0580661155499319	-0.0931492596629378	0.109617938080623	0.0133619694713365	0.0476138577306974	0.0387754343419799	-0.0463920076767266	0.0421035079266728	0.055702824746275	-0.061055048751491	-0.396994299690913	0.188525166076425	-0.208116674978162	0.191074096092048	-0.0269093379520133	-0.0478809545445725	-0.175782491300288	-0.080220238289691	-0.180005844491462	-0.797376478679932	0.288027262565678
FP671120.2_SubcutaneousAdiposeTissueGene	0.0318056695256017	0.0100203001524656	0.0270039644265302	0.00479162404423721	0.00840150419527662	0.0110223108599342	0.000675866232977294	-0.000643220430001745	0.00981089152472589	0.023083063946216	-0.00487146461686295	0.0336162231403828	0.0119540915128653	-0.00543846810741544	-0.0207739873919788	-0.026706945982725	-0.0197797749027936	-0.0240426958931907	0.0649422045807831	0.0139474849234115	0.0563035434755565	0.0163897841630156	0.0259624182948799	0.0113189663527545	0.0511465478735501	0.0136055717930483	-0.0287878439137006	0.00366853847829692	0.00233597615812646	0.00883892267066278	0.0341328287039379	0.0131005333494398	0.0219547898237108	0.0229974281576637	0.0104488823709046	0.0180713726414608	0.0249677985168283	0.00149244507537716	-0.0419421002093076	0.0248845356952014	-0.0430559314840907	0.0353927095891133	0.035021694802271	0.0311088019803634	-0.0343107432876442	0.0076349084991556	-0.0198717795740911	-0.0774788528328814	0.0250389556104331
SELE_SubcutaneousAdiposeTissueGene	-0.0183689131044256	-0.842486788277659	0.0495003367836441	0.0778777613348662	-0.649366457369992	-0.715012820230744	0.0984347427370814	0.0575778984667505	-0.81473571127255	0.0795211645684361	0.0481435887945017	0.0346917723648446	-0.90970207197588	-0.287052266867677	-0.0168986974089435	0.0754459719271169	-0.291735693335	0.0505972115875298	0.0906906907866896	-0.873413473052455	0.0688623298146742	-0.749160482381911	-0.540146235823134	-0.895333943223049	0.03754997050887	-0.790795401095623	0.00318552324432218	0.0700279520068587	-0.0328516028439074	-0.617996571340216	-0.592247259481972	-0.636661856583493	-0.757988527353146	-0.791021134958285	-0.783528729690333	0.0147197133858623	-0.393971884089338	0.35474977327321	0.154503354353062	-0.063621622978672	0.112866689999869	-0.117267580410545	0.00846622528256669	0.190501869920868	0.126559547547021	0.199907452771999	0.525775587520775	0.0901016251108838	0.0631421569556311
MT-TE_SubcutaneousAdiposeTissueGene	-0.0560269349117609	0.0195018155409303	-0.0702513653566732	0.0412517896822246	-0.0298483574744905	-0.0455839245735578	-0.0602404264375508	0.0387023916555085	0.0512398839634704	-0.0537939333274243	0.0437170988164772	0.19642183882979	0.0100286658635455	0.0361447580492793	0.264244671098481	0.0955292999066598	0.38568186739318	0.212626874931924	-0.0449965551394328	-0.00498000073790287	0.15043048934318	-0.0294613663197445	-0.129173676411859	0.00654891896951941	-0.105961412068899	-0.0614948159950521	0.594584409823385	-0.0774954857458562	-0.120128633164342	-0.188677495560302	-0.340622652169523	-0.075212454207476	-0.166300026678815	-0.20306280129726	-0.0849910156198353	-0.3157152596461	-0.326360858003353	-0.242303634111007	0.167514167577608	-0.246063115330611	0.464249999834753	-0.397457080467157	-0.683391391269379	-0.672423478685392	0.417625174463917	-0.329042457311251	-0.0179594367086351	0.220331415869788	-0.155529889530937
CD8B2_SubcutaneousAdiposeTissueGene	-0.0642678062693239	-0.164347330294482	-0.0710014023257908	0.0129841532196864	-0.127709609301189	-0.144513634614694	0.0294405202675822	0.0176240378823769	-0.158666238674366	-0.0397162082668935	0.0154294981927859	-0.0648661835698148	-0.180485641369103	-0.0381699653961945	0.0409065524319128	0.0670088058668393	-0.00969043471441853	0.0574735638874196	-0.125651307948297	-0.178275089317511	-0.110256290109814	-0.161412727254547	-0.144073633152626	-0.176315372436037	-0.0914250564626259	-0.162020174863724	0.0596611851261701	0.00718873637532618	-0.00941787606595671	-0.127226126516629	-0.170476009021906	-0.133873435219053	-0.173420976304667	-0.183331415347413	-0.153829265292643	-0.0414518986920876	-0.124007969582149	0.0494788273013246	0.115517290401458	-0.0770334970623681	0.106532843383889	-0.101768733916006	-0.0664849979596458	-0.0254574183492178	0.104877194845406	0.0150100142417954	0.130423252247298	0.173216678063734	-0.0614676494926813
SFTPC_SubcutaneousAdiposeTissueGene	-0.175766119659076	0.0263413395809195	0.794008513560329	-0.346876854648877	0.0176343648325915	0.028527114436269	-0.471724106651637	-0.232667190630188	6.76089766093978e-05	0.175318813098703	0.0896667397920531	-0.0378305978842665	0.0531783072304372	0.0271829477388904	-0.0691204438969315	0.0371963257898631	-0.0276757149205215	0.00104454085440349	0.175057368594435	0.0479809283466285	0.0958925266206983	0.0203437984153826	-0.0271260378973887	0.04000243016657	-0.29879535154521	0.00759298969248345	-0.0974301252740947	-0.0857472523469101	-0.00709892539261959	0.188372004523744	0.0383955731090204	-0.0243775254206055	0.0131126317909682	0.0948886539370656	0.00137997314433523	0.280956774301531	0.249339565054642	0.308741708929449	-0.0890249968706225	0.539758348914021	-0.0124873910609748	0.357713422888881	-0.0278873144526063	-0.100458264220276	-0.492547019424737	0.172306220966868	0.00874458805291682	0.101115234241937	0.70786087501915
IGLV3-21_SubcutaneousAdiposeTissueGene	-0.0616817460296557	0.0636272215923618	-0.00287090587551314	0.0164480205600523	-0.000934563546981087	-0.0136607290502096	-0.109767408644979	0.0213592117426256	0.0956210413543697	-0.0383966827997445	0.0519097718682034	0.229890349101215	0.0589498065546043	0.0520492897761213	0.280337292966856	0.0943049861706442	0.431131134327292	0.224215227412994	-0.00998802785221814	0.0411746386115832	0.198490638798121	0.00752363107700767	-0.111967389515576	0.0530962769597748	-0.121013518687768	-0.0287924509732849	0.642036436674812	-0.0947468972812954	-0.13216005195618	-0.1651966358901	-0.336570822343164	-0.053381764338004	-0.142818470403442	-0.17525623787298	-0.0572567664321869	-0.321488086689894	-0.315772608192036	-0.259048804389079	0.153993334082038	-0.216143949808881	0.492541404746717	-0.392967488976227	-0.749049856727578	-0.752154669513031	0.404491045553546	-0.357766189743801	-0.0503044509571762	0.215027154214627	-0.106549545245704
DKK1_MesentericAdiposeTissueGene	-0.0792642775663458	0.0706437427404019	0.0315238591431722	0.00361259786605198	-0.00292093426856679	-0.0173199738659415	-0.146308422570609	0.0143607286156163	0.106227519801667	-0.0364331060436694	0.0637277551546073	0.260946180256551	0.0661810107261983	0.0598684871541038	0.318416923465243	0.110567235720664	0.491902426227797	0.25758807115512	-0.00485123158253897	0.0456821438203288	0.230518438376905	0.00632411862499901	-0.132074146794387	0.0589608573825301	-0.152923516896357	-0.0359245574881426	0.731666188057601	-0.112142095278988	-0.151852194134134	-0.183355511665018	-0.386783240646804	-0.0649155622729413	-0.166343055539117	-0.200009889161052	-0.0686982954164551	-0.356082914020576	-0.352636638598482	-0.281673852821726	0.173975839618641	-0.22439659388223	0.564973279010795	-0.435439722401519	-0.85989332135501	-0.865897023132108	0.442658935925309	-0.401516024326559	-0.0547841043781227	0.252913576693246	-0.0909443811341958
SLC2A2_MesentericAdiposeTissueGene	0.209559591747326	-0.0287545988653583	-0.681029739350818	0.326895674864706	-0.0196725407905368	-0.0274174344959075	0.432317491511225	0.213463122126592	-0.00370391409498103	-0.122046194065597	-0.0873590684539355	0.0938301836594521	-0.0520361606268331	-0.039928652564041	0.0353322148127947	-0.0726769587293076	-0.00500989306858292	-0.033374173074516	-0.0541485711552094	-0.0435269286712095	0.00811171531353819	-0.0118334586713049	0.0497978444786597	-0.0407585321353035	0.353043679827473	-0.00646174007721018	0.0563811588165662	0.0840613550410247	0.00663285707641385	-0.177511360730413	-0.00300762237814062	0.0254546378086845	0.000324369289060503	-0.0742465614725476	-0.00621872661634329	-0.234065561350226	-0.204728606095017	-0.275737605203337	0.0216153325275245	-0.459492145322392	-0.0441953642569868	-0.281466672959282	0.0661450104879435	0.130884548033636	0.406846207387844	-0.147375103176084	-0.0270057110937585	-0.209201480165086	-0.6072459528753
AC240565.1_MesentericAdiposeTissueGene	-0.170501351823405	-0.143699840181499	-0.110789574774636	-0.0464511373762001	-0.0951296838655298	-0.10956714052665	0.0222244020881664	-0.0124734548913651	-0.154414896738354	-0.103793492076124	0.0159465593043234	-0.284908221605356	-0.15661902806094	-0.00867044697380358	0.0051236558420918	0.125121103395717	-0.0781284146681988	0.0547763373870433	-0.356858751011144	-0.158771672635788	-0.394644470697164	-0.151965810798045	-0.147459082180327	-0.150254466320177	-0.261485630658101	-0.125226570256739	-0.0909751518577861	0.0167956293660321	0.0357715794612041	-0.0217981410284917	-0.106737946996011	-0.102934427973623	-0.125989431501074	-0.117452288242523	-0.0954930839484267	0.037542281038181	-0.036346362622988	0.135457868144075	0.189208423631696	-0.0358728750419542	0.0631123459573147	-0.0404338395124616	0.0914024739746849	0.12493612363444	0.0233399531659303	0.120340448588514	0.174107684035035	0.376257688485581	-0.061976071420904
LINGO2_MesentericAdiposeTissueGene	-0.0676983960138887	0.00073631853438832	-0.0775186370254338	0.0534788527100242	-0.0566997191758034	-0.0783003855071635	-0.0772874764559918	0.0494389736850464	0.0419400576019426	-0.0608055956653483	0.0571551027756027	0.258006453854974	-0.0129155692813774	0.0364851730893512	0.332978294837139	0.119880156694633	0.480149678985362	0.269014768440137	-0.0416004977194847	-0.0306482020056849	0.205386656641851	-0.0578366990349831	-0.177406648429711	-0.0171291549595907	-0.127177305617206	-0.100681175917785	0.754218791350352	-0.0968485642361095	-0.154212619107981	-0.257424941129251	-0.447360348516609	-0.113748488340406	-0.232076440777928	-0.279308346998277	-0.131110684190513	-0.39777734012266	-0.423078026494112	-0.296166630503873	0.210661144732393	-0.308035775919864	0.58905020546762	-0.502661485860252	-0.867167309913452	-0.848728607208526	0.527938058500851	-0.411749244986158	-0.0101514881596481	0.271108533444537	-0.187098209207065
PRLR_MesentericAdiposeTissueGene	-0.0744251413160446	0.0727314925967809	-0.0718005876384035	0.0400500251858587	-0.00172709080085586	-0.0179674777858113	-0.0950157424652275	0.0406236974801041	0.111349882357612	-0.0682843026835222	0.0557057032027983	0.251042183783999	0.065018981124953	0.0628832291491735	0.338392406880188	0.118724551833161	0.510935350682953	0.269927205351376	-0.0560793938515584	0.0436401168749466	0.194225083255764	0.00464883223778655	-0.136074692109273	0.0593865263050343	-0.144219366198343	-0.0346897499662318	0.761283767536515	-0.105645009710888	-0.152838604545794	-0.203421444438246	-0.403270097769636	-0.0617026795964717	-0.170904751261501	-0.214243316434041	-0.0655952238525053	-0.399162836883166	-0.390813430586317	-0.323406620165689	0.20318287592021	-0.298335922139265	0.589189498076783	-0.494438995286967	-0.879174556270146	-0.877133859850066	0.516456917102002	-0.429714825696603	-0.05268398683146	0.278290741369579	-0.184553782011918
GBAP1_MesentericAdiposeTissueGene	-0.211886625880242	0.283861970556978	-0.327640854395894	-0.0496396477890918	0.235969862941339	0.249799713625824	0.0445978543940322	-0.00822404146410269	0.260645350426501	-0.230996601005095	-0.0144949385241353	-0.3977400367859	0.298947420002617	0.155227571395449	0.0620504453780852	0.141343505499365	0.111630729614192	0.0757493183106969	-0.599277760977857	0.273634404679042	-0.602936217959887	0.212320670889004	0.0919809374496667	0.301420158636144	-0.361034029327815	0.273022073384813	-0.0410186345606867	-0.0124554679576164	0.0564477027741954	0.274559815872208	0.14322980493414	0.2185504467586	0.238604442267539	0.251989930212296	0.309472117948225	-0.0410474910351893	0.0954394229642695	-0.0944210538585122	0.217028018069091	-0.134474233953752	0.085424175737713	-0.0988262188233307	0.0442636825206349	-0.000554325299702424	0.0936808090370541	-0.0141788785322056	-0.0609608942372835	0.498187461088432	-0.26218231895781
MYCNOS_MesentericAdiposeTissueGene	-0.301555443704441	-0.108029322557081	-0.270890141505848	-0.0669631216067757	-0.0635616998338048	-0.0815994655684405	0.0412616067599682	-0.0103043964889736	-0.124419002875395	-0.221122032459567	0.0226764247965992	-0.476939761810426	-0.122907473148017	0.0397624783760057	0.0663546069618556	0.226558265579233	-0.0144331330764302	0.129285659940442	-0.674678821243453	-0.135609328226921	-0.696654872051469	-0.148008462024585	-0.192272984703753	-0.113838016009981	-0.475885803884709	-0.0980600458962096	-0.0452005138198151	0.00868231482762442	0.047620902125089	0.0214843007917481	-0.154260518525223	-0.0856419986608156	-0.125276345570476	-0.116344433528184	-0.0501083799290946	-0.0127419541894938	-0.0735981842651807	0.115237803406103	0.349127885453045	-0.133879623668849	0.181628412693328	-0.149621332660715	0.0351615338015406	0.0700733567182581	0.129764223144479	0.107574910801083	0.215947474604631	0.69328033137705	-0.196438413524653
SLC30A10_MesentericAdiposeTissueGene	0.200135528886717	-0.0760337919220425	-0.647263139378988	0.316749868640437	-0.0558896385679212	-0.0669243824474248	0.41938387782949	0.207085265325085	-0.050720178781923	-0.111359178151031	-0.081121891581592	0.0907661894617292	-0.102066233228633	-0.0550522751217085	0.0305884085622788	-0.066206747660772	-0.0246775122393869	-0.0308752240960265	-0.045262109407336	-0.0917031342971332	0.0114581547328657	-0.0540331650182257	0.0177878315832572	-0.0904417001410265	0.341162428770886	-0.0511067479908415	0.0493630649575088	0.0850061443933512	0.00534953305228796	-0.203810841913927	-0.0340458233617641	-0.011622535896883	-0.0418497629864096	-0.114757238143338	-0.0503319970015681	-0.22035703162753	-0.215687795557723	-0.241369668498377	0.0277435336459075	-0.440767982436921	-0.0397269980896993	-0.272431876172035	0.0691678534548389	0.141408577829254	0.392691702534562	-0.126870808446588	0.00432389141201922	-0.197513757765262	-0.575357185412453
ALPK2_MesentericAdiposeTissueGene	0.212762348565995	-0.0915072831912835	-0.757354550004475	0.359445553278788	-0.0664312125678218	-0.079989717515619	0.482831777342562	0.236858267886994	-0.0633676652071545	-0.140149584469914	-0.0917596501203713	0.0781463656380793	-0.122071428020474	-0.0603102266908685	0.039350982196353	-0.0633516502272237	-0.0276851599729763	-0.0278965190756185	-0.08937237189536	-0.110990994279337	-0.0250721683662095	-0.0687700303607142	0.0105253578055151	-0.108277166416677	0.364638119318659	-0.0626529301725405	0.0554228598828915	0.0976447713218235	0.0085549703872853	-0.231763616457204	-0.0471836503969687	-0.0170156921711824	-0.0538339861596586	-0.136958335676654	-0.0591863341926213	-0.25409828832651	-0.251353170270874	-0.271613016371739	0.0511435273530788	-0.513204257773299	-0.0347185624661415	-0.321288981926376	0.0797148773129833	0.164154091106595	0.458114189123225	-0.140648993826814	0.0158342987521539	-0.187926254492145	-0.671015123515541
AC112722.1_MesentericAdiposeTissueGene	-0.00266536310368289	0.373289318712972	-0.0781237333403857	-0.0123890281960272	0.279327220389272	0.304323036659048	-0.0336084011710603	-0.00761290745165425	0.368129017022311	-0.0592777525789991	-0.0160075732501846	0.0139717066165351	0.399601598766771	0.134172082128421	0.0651827478512854	-0.0103573456765096	0.207442451359446	0.0233491179748214	-0.0736053462442751	0.380436669644693	-0.0217602403724024	0.321414551132481	0.209862630870227	0.393350309696113	-0.0362432700307186	0.335233627819914	0.121036389193211	-0.0425171358156343	-0.00804379650433175	0.228055856955427	0.188558661850539	0.26593663178566	0.298772127546783	0.302603366300206	0.328760505705472	-0.0826757258091993	0.0961505660505058	-0.216679649394673	-0.0222968063246898	-0.0485401569244722	0.0481043672070388	-0.047388698648743	-0.138655222456681	-0.212997456547567	0.0528472388829845	-0.159574003964994	-0.231592720070236	0.0167974489257306	-0.0955874211944108
ENSG00000278163_MesentericAdiposeTissueGene	-0.0267507724843233	0.285648029791123	-0.07512641742547	-0.0328120943461559	0.228908270549696	0.251597853186061	-0.00709759343208459	-0.0200609840086057	0.269913217470635	-0.0612071759863164	-0.0222983315119467	-0.108804994032026	0.308101794069964	0.104709265154383	-0.014892242597578	-0.00602038675447319	0.0558338060531273	-0.0254559872597298	-0.135462147251617	0.295065018511317	-0.15304485401636	0.25208175242275	0.183613092200751	0.305124614095195	-0.0634565467029085	0.279216401352263	-0.0798949085297563	-0.0116262907306413	0.0345160716108367	0.245177008789254	0.232880662367084	0.227962639291928	0.276206391714455	0.291621641880647	0.287041739547051	0.0237285799443879	0.16492595765119	-0.0901392173099237	-0.0211330666858352	0.0168259768858444	-0.0713236654668329	0.0586183360010964	0.0892349934831091	0.0294511847458371	-0.063348104783383	-0.0199999507282601	-0.155691461346699	0.0420668961846368	-0.0553000185747818
AL353759.1_MesentericAdiposeTissueGene	0.0495042046179311	0.828908365220503	-0.0010017770043621	-0.0809797101746987	0.642757942209889	0.710566688754368	-0.100134376992736	-0.064080379868187	0.798875512560361	-0.0474973677082235	-0.0530032312174765	-0.0159119996355716	0.89743605858926	0.272008566953818	-0.0243279688810132	-0.10568498266781	0.236180928125552	-0.088089003021362	-0.0181432765894103	0.865044856302354	-0.0210435040942087	0.747714869730051	0.559897863843394	0.882821922258822	0.0151363609374023	0.787586824125109	-0.0761697055969619	-0.0606683773198605	0.0428096832725852	0.62752947466511	0.635187704282414	0.637430898444276	0.771501089010138	0.808951266086479	0.779009522741355	0.0317319524743889	0.436399669388796	-0.320177403578514	-0.205218309027419	0.114721288967014	-0.185739736236026	0.184546404498323	0.0748597787620303	-0.108372063828325	-0.196664941149293	-0.159893333145258	-0.529679525148455	-0.1772852673065	-0.0117327493525047
[truncated: 64 more columns]
