# Supplementary material for: Self-organized metabotyping of obese individuals identifies clusters responding differently to bariatric surgery
Source: PLoS One. 2023 Mar 2;18(3):e0279335. doi: 10.1371/journal.pone.0279335 (PMC9980823; doi:10.1371/journal.pone.0279335)
Supplement: S6 Table — padj: Log Ratio Test adjusted p value, as calculated by DESeq2. (XLSX) [file pone.0279335.s021.xlsx]

## Sheet: Sheet1
MicrobialSpeciesName	padj	log2FoldChange	Phylum	Class	Order	Family	Genus
Lactobacillus sakei	4.74518921557932e-14	4.91879044199336	Firmicutes	Bacilli	Lactobacillales	Lactobacillaceae	Lactobacillus
Mitsuokella multacida	5.03890667757298e-13	-4.46914096822929	Firmicutes	Negativicutes	Selenomonadales	Selenomonadaceae	Mitsuokella
Lactobacillus oris	3.57749046948126e-08	-4.91831026866516	Firmicutes	Bacilli	Lactobacillales	Lactobacillaceae	Lactobacillus
[Ruminococcus] gnavus	0.000232875780712288	-1.66295590634764	Firmicutes	Clostridia	Clostridiales	Lachnospiraceae	Blautia
Acidaminococcus fermentans	0.000232875780712288	-2.66506760377642	Firmicutes	Negativicutes	Acidaminococcales	Acidaminococcaceae	Acidaminococcus
Lactobacillus crispatus	0.000255881088807894	-3.56967412127804	Firmicutes	Bacilli	Lactobacillales	Lactobacillaceae	Lactobacillus
Fusobacterium nucleatum	0.000256833576038814	2.05213755543788	Fusobacteria	Fusobacteriia	Fusobacteriales	Fusobacteriaceae	Fusobacterium
Bacteroides plebeius	0.000738844063327906	-1.86187051646074	Bacteroidetes	Bacteroidia	Bacteroidales	Bacteroidaceae	Bacteroides
Sutterella wadsworthensis	0.000738844063327906	-2.55258476989108	Proteobacteria	Betaproteobacteria	Burkholderiales	Sutterellaceae	Sutterella
Blautia hansenii	0.00084484387400171	-1.04934725376665	Firmicutes	Clostridia	Clostridiales	Lachnospiraceae	Blautia
Proteus mirabilis	0.00105777167199694	2.6492642957633	Proteobacteria	Gammaproteobacteria	Enterobacterales	Morganellaceae	Proteus
Clostridium perfringens	0.00108322059891221	2.01189801299947	Firmicutes	Clostridia	Clostridiales	Clostridiaceae	Clostridium
Streptococcus salivarius	0.00110100983990649	1.494726264811	Firmicutes	Bacilli	Lactobacillales	Streptococcaceae	Streptococcus
Lactobacillus casei	0.00263294659454443	-1.74246007690871	Firmicutes	Bacilli	Lactobacillales	Lactobacillaceae	Lactobacillus
Schaalia odontolytica	0.00269016922059141	0.995668030526739	Actinobacteria	Actinobacteria	Actinomycetales	Actinomycetaceae	Schaalia
Gardnerella vaginalis	0.00298323809145671	1.65010112833472	Actinobacteria	Actinobacteria	Bifidobacteriales	Bifidobacteriaceae	Gardnerella
Prevotella denticola	0.00714281103268065	-1.35333598328947	Bacteroidetes	Bacteroidia	Bacteroidales	Prevotellaceae	Prevotella
Acidaminococcus intestini	0.00831308915212263	-1.73757179985098	Firmicutes	Negativicutes	Acidaminococcales	Acidaminococcaceae	Acidaminococcus
Streptococcus peroris	0.00831308915212263	1.06229979329045	Firmicutes	Bacilli	Lactobacillales	Streptococcaceae	Streptococcus
Streptococcus vestibularis	0.00831308915212263	1.38059282719782	Firmicutes	Bacilli	Lactobacillales	Streptococcaceae	Streptococcus
Bacteroides eggerthii	0.00859525078126669	-1.19661706004455	Bacteroidetes	Bacteroidia	Bacteroidales	Bacteroidaceae	Bacteroides
Bifidobacterium animalis	0.00859525078126669	-1.3484997419895	Actinobacteria	Actinobacteria	Bifidobacteriales	Bifidobacteriaceae	Bifidobacterium
Lactobacillus coleohominis	0.00859525078126669	-3.31693424100909	Firmicutes	Bacilli	Lactobacillales	Lactobacillaceae	Lactobacillus
Ruminococcus lactaris	0.00859525078126669	-1.00856517074235	Firmicutes	Clostridia	Clostridiales	Ruminococcaceae	Ruminococcus
Veillonella sp. oral taxon 158	0.00859525078126669	1.3392618905089	Firmicutes	Negativicutes	Veillonellales	Veillonellaceae	Veillonella
Bifidobacterium pseudocatenulatum	0.0114194940687037	1.48931911283128	Actinobacteria	Actinobacteria	Bifidobacteriales	Bifidobacteriaceae	Bifidobacterium
Bacteroides stercoris	0.0121154275855392	-1.30186435926043	Bacteroidetes	Bacteroidia	Bacteroidales	Bacteroidaceae	Bacteroides
Succinatimonas hippei	0.0161099994933303	-5.88516573732226	Proteobacteria	Gammaproteobacteria	Aeromonadales	Succinivibrionaceae	Succinatimonas
Streptococcus parasanguinis	0.0204066239982259	1.26588295530345	Firmicutes	Bacilli	Lactobacillales	Streptococcaceae	Streptococcus
Megasphaera elsdenii	0.0222669686593115	-2.20554226081568	Firmicutes	Negativicutes	Veillonellales	Veillonellaceae	Megasphaera
Streptococcus agalactiae	0.0225853217217605	0.97172552152701	Firmicutes	Bacilli	Lactobacillales	Streptococcaceae	Streptococcus
Atopobium vaginae	0.0240894768804232	1.01623320775206	Actinobacteria	Coriobacteriia	Coriobacteriales	Atopobiaceae	Atopobium
Streptococcus sp. C300	0.0247337676463673	1.0084806314032	Firmicutes	Bacilli	Lactobacillales	Streptococcaceae	Streptococcus
Enterococcus gallinarum	0.0251599279581136	-0.755338023519922	Firmicutes	Bacilli	Lactobacillales	Enterococcaceae	Enterococcus
Streptococcus pseudoporcinus	0.025995874760139	0.93377433329199	Firmicutes	Bacilli	Lactobacillales	Streptococcaceae	Streptococcus
Streptococcus australis	0.0264271391575698	1.04729862551715	Firmicutes	Bacilli	Lactobacillales	Streptococcaceae	Streptococcus
Bifidobacterium adolescentis	0.0280801303902568	1.52401490674649	Actinobacteria	Actinobacteria	Bifidobacteriales	Bifidobacteriaceae	Bifidobacterium
Faecalitalea cylindroides	0.0301931855433569	0.701476277558851	Firmicutes	Erysipelotrichia	Erysipelotrichales	Erysipelotrichaceae	Faecalitalea
Bacteroides caccae	0.0340624900291251	1.37021880665995	Bacteroidetes	Bacteroidia	Bacteroidales	Bacteroidaceae	Bacteroides
Lactobacillus ultunensis	0.0340624900291251	-1.83346932894915	Firmicutes	Bacilli	Lactobacillales	Lactobacillaceae	Lactobacillus
Streptococcus infantis	0.0340624900291251	0.873422028703988	Firmicutes	Bacilli	Lactobacillales	Streptococcaceae	Streptococcus
Filifactor alocis	0.037442623125172	1.01528488302726	Firmicutes	Clostridia	Clostridiales	Peptostreptococcaceae	Filifactor
Prevotella buccalis	0.0387469595100398	-1.02056044245388	Bacteroidetes	Bacteroidia	Bacteroidales	Prevotellaceae	Prevotella
Lactobacillus fermentum	0.0396613239078795	-1.37888684422698	Firmicutes	Bacilli	Lactobacillales	Lactobacillaceae	Lactobacillus
Prevotella amnii	0.0396613239078795	1.37515983126406	Bacteroidetes	Bacteroidia	Bacteroidales	Prevotellaceae	Prevotella
Prevotella sp. oral taxon 317	0.0396613239078795	-1.79206624532088	Bacteroidetes	Bacteroidia	Bacteroidales	Prevotellaceae	Prevotella
Streptococcus constellatus	0.0396613239078795	0.798099870561076	Firmicutes	Bacilli	Lactobacillales	Streptococcaceae	Streptococcus
Parabacteroides merdae	0.0411090066834771	-1.04735811037672	Bacteroidetes	Bacteroidia	Bacteroidales	Tannerellaceae	Parabacteroides
Erysipelotrichaceae bacterium 5_2_54FAA	0.0423238691524333	-0.594869758996972	Firmicutes	Erysipelotrichia	Erysipelotrichales	Erysipelotrichaceae	Unclassified Erysipelotrichaceae
Bacteroides intestinalis	0.0445151891855829	-1.13007763360081	Bacteroidetes	Bacteroidia	Bacteroidales	Bacteroidaceae	Bacteroides
Enterocloster bolteae	0.0445151891855829	-0.692951232627468	Firmicutes	Clostridia	Clostridiales	Lachnospiraceae	Enterocloster
Klebsiella pneumoniae	0.0445151891855829	-1.88413875954218	Proteobacteria	Gammaproteobacteria	Enterobacterales	Enterobacteriaceae	Klebsiella
Streptococcus anginosus	0.045039353396035	0.864397969210427	Firmicutes	Bacilli	Lactobacillales	Streptococcaceae	Streptococcus
Veillonella dispar	0.0488035628053398	1.0595010040979	Firmicutes	Negativicutes	Veillonellales	Veillonellaceae	Veillonella
